# Supplementary material for: Maize germplasm chronosequence shows crop breeding history impacts recruitment of the rhizosphere microbiome
Source: ISME J. 2021 Mar 10;15(8):2454–64. doi: 10.1038/s41396-021-00923-z (PMC8319409; doi:10.1038/s41396-021-00923-z)
Supplement: Supplementary file 2 — Supplemental tables S10-12 [file 41396_2021_923_MOESM2_ESM.xlsx]

## Sheet: Descriptions
	Table	Description
	Table S10	List of pathways predicted for each of the WGCNA taxonomic modules from PICRUSt2 analysis. Pathway names are in MetaCyc formatting.
	Table S11	Number of pathways that significantly differed between decades of germplasm development, based on SIMPER comparison. Table S14 contains full pathway names.
	Table S12.1-6	SIMPER results displaying pathways that are significantly different across the maize germplasm chronosequence. The mean difference values signify the differences in predicted gene abundance in each pathway between the decades of comparisons. All pathways listed were shown to be statistically significant (p<0.05), pathways are organized by the degree of mean difference between the decades.

## Sheet: Table S10
Table S12. List of Pathways Predicted for Each Module
Module 1 Pathways	Module 2 Pathways	Module 3 Pathways
1CMET2-PWY	1CMET2-PWY	1CMET2-PWY
3-HYDROXYPHENYLACETATE-DEGRADATION-PWY	ALL-CHORISMATE-PWY	3-HYDROXYPHENYLACETATE-DEGRADATION-PWY
ALL-CHORISMATE-PWY	ANAEROFRUCAT-PWY	ALL-CHORISMATE-PWY
ANAEROFRUCAT-PWY	ANAGLYCOLYSIS-PWY	ANAEROFRUCAT-PWY
ANAGLYCOLYSIS-PWY	ARG+POLYAMINE-SYN	ANAGLYCOLYSIS-PWY
ARG+POLYAMINE-SYN	ARGORNPROST-PWY	ARG+POLYAMINE-SYN
ARGORNPROST-PWY	ARGSYN-PWY	ARGDEG-PWY
ARGSYN-PWY	ARGSYNBSUB-PWY	ARGORNPROST-PWY
ARGSYNBSUB-PWY	ARO-PWY	ARGSYN-PWY
ARO-PWY	ASPASN-PWY	ARGSYNBSUB-PWY
ASPASN-PWY	BIOTIN-BIOSYNTHESIS-PWY	ARO-PWY
AST-PWY	BRANCHED-CHAIN-AA-SYN-PWY	ASPASN-PWY
BIOTIN-BIOSYNTHESIS-PWY	CALVIN-PWY	AST-PWY
BRANCHED-CHAIN-AA-SYN-PWY	CENTFERM-PWY	BENZCOA-PWY
CALVIN-PWY	COA-PWY	BIOTIN-BIOSYNTHESIS-PWY
CATECHOL-ORTHO-CLEAVAGE-PWY	COBALSYN-PWY	BRANCHED-CHAIN-AA-SYN-PWY
CENTFERM-PWY	CODH-PWY	CALVIN-PWY
COA-PWY	COLANSYN-PWY	CATECHOL-ORTHO-CLEAVAGE-PWY
COBALSYN-PWY	COMPLETE-ARO-PWY	CENTBENZCOA-PWY
COLANSYN-PWY	DAPLYSINESYN-PWY	CENTFERM-PWY
COMPLETE-ARO-PWY	DENITRIFICATION-PWY	CHLOROPHYLL-SYN
CRNFORCAT-PWY	DENOVOPURINE2-PWY	COA-PWY
DAPLYSINESYN-PWY	DTDPRHAMSYN-PWY	COBALSYN-PWY
DENITRIFICATION-PWY	ENTBACSYN-PWY	CODH-PWY
DENOVOPURINE2-PWY	FAO-PWY	COLANSYN-PWY
DHGLUCONATE-PYR-CAT-PWY	FASYN-ELONG-PWY	COMPLETE-ARO-PWY
DTDPRHAMSYN-PWY	FASYN-INITIAL-PWY	CRNFORCAT-PWY
ENTBACSYN-PWY	FERMENTATION-PWY	DAPLYSINESYN-PWY
FAO-PWY	FOLSYN-PWY	DENITRIFICATION-PWY
FASYN-ELONG-PWY	GALACT-GLUCUROCAT-PWY	DENOVOPURINE2-PWY
FASYN-INITIAL-PWY	GALACTARDEG-PWY	DHGLUCONATE-PYR-CAT-PWY
FERMENTATION-PWY	GALACTUROCAT-PWY	DTDPRHAMSYN-PWY
FOLSYN-PWY	GLUCARDEG-PWY	ECASYN-PWY
FUCCAT-PWY	GLUCARGALACTSUPER-PWY	ENTBACSYN-PWY
GALACT-GLUCUROCAT-PWY	GLUCONEO-PWY	FAO-PWY
GALACTARDEG-PWY	GLUCOSE1PMETAB-PWY	FASYN-ELONG-PWY
GALACTUROCAT-PWY	GLUCUROCAT-PWY	FASYN-INITIAL-PWY
GALLATE-DEGRADATION-I-PWY	GLUTORN-PWY	FERMENTATION-PWY
GALLATE-DEGRADATION-II-PWY	GLYCOCAT-PWY	FOLSYN-PWY
GLCMANNANAUT-PWY	GLYCOGENSYNTH-PWY	FUC-RHAMCAT-PWY
GLUCARDEG-PWY	GLYCOLYSIS	FUCCAT-PWY
GLUCARGALACTSUPER-PWY	GLYCOLYSIS-E-D	GALACT-GLUCUROCAT-PWY
GLUCONEO-PWY	GLYCOLYSIS-TCA-GLYOX-BYPASS	GALACTARDEG-PWY
GLUCOSE1PMETAB-PWY	GLYOXYLATE-BYPASS	GALACTUROCAT-PWY
GLUCUROCAT-PWY	HEME-BIOSYNTHESIS-II	GALLATE-DEGRADATION-I-PWY
GLUTORN-PWY	HEMESYN2-PWY	GALLATE-DEGRADATION-II-PWY
GLYCOCAT-PWY	HISDEG-PWY	GLCMANNANAUT-PWY
GLYCOGENSYNTH-PWY	HISTSYN-PWY	GLUCARDEG-PWY
GLYCOLYSIS	HOMOSER-METSYN-PWY	GLUCARGALACTSUPER-PWY
GLYCOLYSIS-E-D	HSERMETANA-PWY	GLUCONEO-PWY
GLYCOLYSIS-TCA-GLYOX-BYPASS	ILEUSYN-PWY	GLUCOSE1PMETAB-PWY
GLYOXYLATE-BYPASS	KDO-NAGLIPASYN-PWY	GLUCUROCAT-PWY
HEME-BIOSYNTHESIS-II	LEU-DEG2-PWY	GLUTORN-PWY
HEMESYN2-PWY	MET-SAM-PWY	GLYCOCAT-PWY
HISDEG-PWY	METH-ACETATE-PWY	GLYCOGENSYNTH-PWY
HISTSYN-PWY	NAD-BIOSYNTHESIS-II	GLYCOL-GLYOXDEG-PWY
HOMOSER-METSYN-PWY	NADSYN-PWY	GLYCOLYSIS
HSERMETANA-PWY	NAGLIPASYN-PWY	GLYCOLYSIS-E-D
ILEUSYN-PWY	NONMEVIPP-PWY	GLYCOLYSIS-TCA-GLYOX-BYPASS
KETOGLUCONMET-PWY	NONOXIPENT-PWY	GLYOXYLATE-BYPASS
LEU-DEG2-PWY	OANTIGEN-PWY	GOLPDLCAT-PWY
MET-SAM-PWY	P101-PWY	HCAMHPDEG-PWY
METHYLGALLATE-DEGRADATION-PWY	P105-PWY	HEME-BIOSYNTHESIS-II
NAD-BIOSYNTHESIS-II	P108-PWY	HEMESYN2-PWY
NADSYN-PWY	P122-PWY	HEXITOLDEGSUPER-PWY
NAGLIPASYN-PWY	P124-PWY	HISDEG-PWY
NONMEVIPP-PWY	P161-PWY	HISTSYN-PWY
NONOXIPENT-PWY	P164-PWY	HOMOSER-METSYN-PWY
OANTIGEN-PWY	P221-PWY	HSERMETANA-PWY
P101-PWY	P23-PWY	ILEUSYN-PWY
P105-PWY	P261-PWY	KDO-NAGLIPASYN-PWY
P108-PWY	P281-PWY	KETOGLUCONMET-PWY
P124-PWY	P4-PWY	LEU-DEG2-PWY
P125-PWY	P42-PWY	LIPASYN-PWY
P161-PWY	P562-PWY	LPSSYN-PWY
P164-PWY	P621-PWY	MET-SAM-PWY
P184-PWY	PANTO-PWY	METH-ACETATE-PWY
P221-PWY	PANTOSYN-PWY	METHGLYUT-PWY
P23-PWY	PENTOSE-P-PWY	METHYLGALLATE-DEGRADATION-PWY
P261-PWY	PEPTIDOGLYCANSYN-PWY	NAD-BIOSYNTHESIS-II
P281-PWY	PHOSLIPSYN-PWY	NADSYN-PWY
P4-PWY	POLYAMINSYN3-PWY	NAGLIPASYN-PWY
P42-PWY	POLYAMSYN-PWY	NONMEVIPP-PWY
P441-PWY	POLYISOPRENSYN-PWY	NONOXIPENT-PWY
P562-PWY	PPGPPMET-PWY	OANTIGEN-PWY
PANTO-PWY	PROTOCATECHUATE-ORTHO-CLEAVAGE-PWY	ORNARGDEG-PWY
PANTOSYN-PWY	PRPP-PWY	ORNDEG-PWY
PENTOSE-P-PWY	PWY-1269	P101-PWY
PEPTIDOGLYCANSYN-PWY	PWY-1622	P105-PWY
PHOSLIPSYN-PWY	PWY-181	P108-PWY
POLYAMINSYN3-PWY	PWY-1861	P122-PWY
POLYAMSYN-PWY	PWY-2942	P124-PWY
POLYISOPRENSYN-PWY	PWY-3001	P125-PWY
PPGPPMET-PWY	PWY-3661	P161-PWY
PROTOCATECHUATE-ORTHO-CLEAVAGE-PWY	PWY-3781	P162-PWY
PRPP-PWY	PWY-3801	P163-PWY
PWY-1269	PWY-4984	P164-PWY
PWY-1361	PWY-5022	P184-PWY
PWY-181	PWY-5028	P221-PWY
PWY-1861	PWY-5097	P23-PWY
PWY-2942	PWY-5100	P241-PWY
PWY-3001	PWY-5101	P261-PWY
PWY-3661	PWY-5103	P281-PWY
PWY-3781	PWY-5104	P341-PWY
PWY-3801	PWY-5121	P381-PWY
PWY-4984	PWY-5154	P4-PWY
PWY-5022	PWY-5180	P42-PWY
PWY-5028	PWY-5182	P441-PWY
PWY-5097	PWY-5188	P461-PWY
PWY-5100	PWY-5189	P562-PWY
PWY-5101	PWY-5304	P621-PWY
PWY-5103	PWY-5345	PANTO-PWY
PWY-5104	PWY-5347	PANTOSYN-PWY
PWY-5121	PWY-5384	PENTOSE-P-PWY
PWY-5154	PWY-5415	PEPTIDOGLYCANSYN-PWY
PWY-5180	PWY-5419	PHOSLIPSYN-PWY
PWY-5181	PWY-5420	POLYAMINSYN3-PWY
PWY-5182	PWY-5430	POLYAMSYN-PWY
PWY-5188	PWY-5484	POLYISOPRENSYN-PWY
PWY-5189	PWY-5505	PPGPPMET-PWY
PWY-5304	PWY-5509	PROTOCATECHUATE-ORTHO-CLEAVAGE-PWY
PWY-5345	PWY-5647	PRPP-PWY
PWY-5347	PWY-5651	PWY-1269
PWY-5384	PWY-5654	PWY-1361
PWY-5415	PWY-5655	PWY-1501
PWY-5417	PWY-5659	PWY-1622
PWY-5419	PWY-5667	PWY-181
PWY-5420	PWY-5676	PWY-1861
PWY-5431	PWY-5686	PWY-1882
PWY-5484	PWY-5695	PWY-2942
PWY-5505	PWY-5705	PWY-3001
PWY-5509	PWY-5741	PWY-3661
PWY-5531	PWY-5747	PWY-3781
PWY-5647	PWY-5837	PWY-4722
PWY-5651	PWY-5838	PWY-4984
PWY-5654	PWY-5840	PWY-5005
PWY-5655	PWY-5845	PWY-5022
PWY-5659	PWY-5850	PWY-5028
PWY-5667	PWY-5855	PWY-5088
PWY-5676	PWY-5856	PWY-5097
PWY-5686	PWY-5857	PWY-5100
PWY-5695	PWY-5860	PWY-5101
PWY-5705	PWY-5861	PWY-5103
PWY-5741	PWY-5862	PWY-5104
PWY-5747	PWY-5863	PWY-5121
PWY-5837	PWY-5896	PWY-5154
PWY-5838	PWY-5897	PWY-5177
PWY-5840	PWY-5898	PWY-5178
PWY-5845	PWY-5899	PWY-5180
PWY-5850	PWY-5913	PWY-5181
PWY-5855	PWY-5918	PWY-5182
PWY-5856	PWY-5920	PWY-5183
PWY-5857	PWY-5971	PWY-5184
PWY-5860	PWY-5973	PWY-5188
PWY-5861	PWY-5989	PWY-5189
PWY-5862	PWY-6071	PWY-5304
PWY-5863	PWY-6121	PWY-5345
PWY-5896	PWY-6122	PWY-5347
PWY-5897	PWY-6123	PWY-5384
PWY-5898	PWY-6125	PWY-5415
PWY-5899	PWY-6126	PWY-5417
PWY-5910	PWY-6147	PWY-5419
PWY-5913	PWY-6151	PWY-5420
PWY-5918	PWY-6163	PWY-5430
PWY-5920	PWY-621	PWY-5431
PWY-5941	PWY-6210	PWY-5484
PWY-5971	PWY-6263	PWY-5505
PWY-5973	PWY-6269	PWY-5507
PWY-5989	PWY-6277	PWY-5509
PWY-6121	PWY-6282	PWY-5529
PWY-6122	PWY-6317	PWY-5531
PWY-6123	PWY-6353	PWY-5647
PWY-6125	PWY-6385	PWY-5651
PWY-6126	PWY-6386	PWY-5654
PWY-6147	PWY-6387	PWY-5655
PWY-6151	PWY-6467	PWY-5659
PWY-6163	PWY-6478	PWY-5667
PWY-6182	PWY-6505	PWY-5676
PWY-6185	PWY-6507	PWY-5677
PWY-621	PWY-6519	PWY-5686
PWY-6263	PWY-6545	PWY-5695
PWY-6269	PWY-6562	PWY-5705
PWY-6277	PWY-6572	PWY-5741
PWY-6282	PWY-6588	PWY-5743
PWY-6317	PWY-6590	PWY-5744
PWY-6338	PWY-6608	PWY-5747
PWY-6353	PWY-6609	PWY-5837
PWY-6385	PWY-6612	PWY-5838
PWY-6386	PWY-6628	PWY-5840
PWY-6387	PWY-6630	PWY-5845
PWY-6396	PWY-6641	PWY-5850
PWY-6467	PWY-6700	PWY-5855
PWY-6478	PWY-6703	PWY-5856
PWY-6507	PWY-6708	PWY-5857
PWY-6519	PWY-6728	PWY-5860
PWY-6545	PWY-6737	PWY-5861
PWY-6562	PWY-6749	PWY-5862
PWY-6572	PWY-6876	PWY-5863
PWY-6588	PWY-6892	PWY-5896
PWY-6590	PWY-6897	PWY-5897
PWY-6608	PWY-6901	PWY-5898
PWY-6609	PWY-6969	PWY-5899
PWY-6612	PWY-7007	PWY-5910
PWY-6628	PWY-7090	PWY-5913
PWY-6630	PWY-7094	PWY-5918
PWY-6700	PWY-7111	PWY-5920
PWY-6703	PWY-7184	PWY-5941
PWY-6708	PWY-7187	PWY-5971
PWY-6737	PWY-7196	PWY-5973
PWY-6749	PWY-7197	PWY-5989
PWY-6876	PWY-7199	PWY-6071
PWY-6892	PWY-7200	PWY-6107
PWY-6897	PWY-7208	PWY-6121
PWY-6944	PWY-7211	PWY-6122
PWY-6969	PWY-7219	PWY-6123
PWY-7090	PWY-7220	PWY-6125
PWY-7094	PWY-7221	PWY-6126
PWY-7097	PWY-7222	PWY-6147
PWY-7098	PWY-7228	PWY-6151
PWY-7111	PWY-7229	PWY-6163
PWY-7159	PWY-7234	PWY-6182
PWY-7184	PWY-7237	PWY-6185
PWY-7187	PWY-7242	PWY-621
PWY-7196	PWY-7254	PWY-6210
PWY-7197	PWY-7255	PWY-6263
PWY-7199	PWY-7315	PWY-6269
PWY-7200	PWY-7323	PWY-6277
PWY-7208	PWY-7328	PWY-6282
PWY-7211	PWY-7332	PWY-6317
PWY-7219	PWY-7347	PWY-6338
PWY-722	PWY-7371	PWY-6339
PWY-7220	PWY-7374	PWY-6353
PWY-7221	PWY-7376	PWY-6383
PWY-7222	PWY-7392	PWY-6385
PWY-7228	PWY-7400	PWY-6386
PWY-7229	PWY-7431	PWY-6387
PWY-7234	PWY-7539	PWY-6396
PWY-7237	PWY-7560	PWY-6397
PWY-7242	PWY-7663	PWY-6467
PWY-7254	PWY-7664	PWY-6471
PWY-7295	PWY-841	PWY-6478
PWY-7315	PWY0-1061	PWY-6505
PWY-7323	PWY0-1241	PWY-6507
PWY-7328	PWY0-1261	PWY-6519
PWY-7332	PWY0-1296	PWY-6545
PWY-7347	PWY0-1297	PWY-6562
PWY-7371	PWY0-1298	PWY-6588
PWY-7374	PWY0-1319	PWY-6590
PWY-7391	PWY0-1415	PWY-6608
PWY-7392	PWY0-1479	PWY-6609
PWY-7400	PWY0-1533	PWY-6612
PWY-7431	PWY0-1586	PWY-6628
PWY-7456	PWY0-162	PWY-6630
PWY-7539	PWY0-166	PWY-6641
PWY-7560	PWY0-321	PWY-6690
PWY-7644	PWY0-42	PWY-6700
PWY-7663	PWY0-781	PWY-6703
PWY-7664	PWY0-845	PWY-6708
PWY-841	PWY0-862	PWY-6728
PWY-922	PWY490-3	PWY-6731
PWY0-1061	PWY4FS-7	PWY-6737
PWY0-1241	PWY4FS-8	PWY-6749
PWY0-1261	PWYG-321	PWY-6876
PWY0-1296	PYRIDNUCSAL-PWY	PWY-6891
PWY0-1297	PYRIDNUCSYN-PWY	PWY-6892
PWY0-1298	PYRIDOXSYN-PWY	PWY-6895
PWY0-1319	REDCITCYC	PWY-6897
PWY0-1415	RHAMCAT-PWY	PWY-6901
PWY0-1479	RIBOSYN2-PWY	PWY-6906
PWY0-1533	RUMP-PWY	PWY-6944
PWY0-1586	SALVADEHYPOX-PWY	PWY-6957
PWY0-162	SER-GLYSYN-PWY	PWY-6969
PWY0-166	SO4ASSIM-PWY	PWY-6992
PWY0-321	SUCSYN-PWY	PWY-7003
PWY0-42	SULFATE-CYS-PWY	PWY-7007
PWY0-781	TCA	PWY-7013
PWY0-845	TCA-GLYOX-BYPASS	PWY-7024
PWY0-862	THISYN-PWY	PWY-7046
PWY490-3	THRESYN-PWY	PWY-7084
PWY4FS-7	TRNA-CHARGING-PWY	PWY-7090
PWY4FS-8	TRPSYN-PWY	PWY-7094
PWYG-321	TYRFUMCAT-PWY	PWY-7097
PYRIDNUCSAL-PWY	UBISYN-PWY	PWY-7098
PYRIDNUCSYN-PWY	UDPNAGSYN-PWY	PWY-7111
PYRIDOXSYN-PWY	VALDEG-PWY	PWY-7159
REDCITCYC	VALSYN-PWY	PWY-7184
RHAMCAT-PWY		PWY-7187
RIBOSYN2-PWY		PWY-7196
RUMP-PWY		PWY-7197
SALVADEHYPOX-PWY		PWY-7198
SER-GLYSYN-PWY		PWY-7199
SO4ASSIM-PWY		PWY-7200
SUCSYN-PWY		PWY-7208
SULFATE-CYS-PWY		PWY-7210
TCA		PWY-7211
TCA-GLYOX-BYPASS		PWY-7219
THISYN-PWY		PWY-722
THRESYN-PWY		PWY-7220
TRNA-CHARGING-PWY		PWY-7221
TRPSYN-PWY		PWY-7222
TYRFUMCAT-PWY		PWY-7228
UBISYN-PWY		PWY-7229
UDPNAGSYN-PWY		PWY-7234
VALSYN-PWY		PWY-7237

## Sheet: Table S11
Table S13. Number of pathways that significantly differed between decades of germplasm development, based on SIMPER comparison. Table S14 contains full pathway names.
WGCNA Modules	Comparison	Number of Pathways Changed (p<0.05)	Total Pathways	Percentage of Pathways Altered
Module 1	40-50 vs 60-70	253	304	0.832237
Module 1	40-50s vs 80	253	304	0.832237
Module 1	60-70 vs 80	0	304	0
Module 2	40-50 vs 60-70	244	286	0.853147
Module 2	40-50 vs 80	254	286	0.888112
Module 2	60-70 vs 80	0	286	0
Module 3	40-50 vs 60-70	297	378	0.785714
Module 3	40-50 vs 80	279	378	0.738095
Module 3	60-70 vs 80	1	378	0.0026455

## Sheet: Table S12.1
Table S14.1 Results from Module 1 comparison between germplasm developed in the 1940-50s to the 1960-70s.
Module 1 Significant SIMPER Results (1940-50s compared to 1960-70s)
Pathways	Super Pathway	Δ across year	Mean Diff
PWY-3781	AEROBIC-RESPIRATION // Electron-Transfer	Increasing	9783.42
PWY-7111	Alcohol-Biosynthesis // Pyruvate-Degradation	Increasing	6359.68
PWY-7663	Unsaturated-Fatty-Acids-Biosynthesis	Increasing	5868.66
PWY-5101	ISOLEUCINE-SYN	Increasing	5851.54
PWY-5973	Unsaturated-Fatty-Acids-Biosynthesis	Increasing	5823.68
FASYN-ELONG-PWY	Fatty-acid-biosynthesis	Increasing	5667.38
PWYG-321	Fatty-acid-biosynthesis	Increasing	5598
PWY-5989	Stearate-Biosynthesis	Increasing	5590.5
ILEUSYN-PWY	ISOLEUCINE-SYN	Increasing	5498.64
VALSYN-PWY	VALINE-BIOSYNTHESIS	Increasing	5498.64
PWY-6282	Palmitoleate-Biosynthesis	Increasing	5445.58
PWY-7664	Oleate-Biosynthesis	Increasing	5440.18
PWY-5667	CDP-diacylglycerol-Biosynthesis	Increasing	5269.88
PWY0-1319	CDP-diacylglycerol-Biosynthesis	Increasing	5269.88
PWY0-862	5Z-Dodec-5-enoate-Biosynthesis	Increasing	5184.34
FASYN-INITIAL-PWY	Fatty-acid-biosynthesis	Increasing	4960.16
BRANCHED-CHAIN-AA-SYN-PWY	Amino-Acid-Biosynthesis	Increasing	4908.32
TCA	TCA-VARIANTS	Increasing	4647.37
PHOSLIPSYN-PWY	Phospholipid-Biosynthesis	Increasing	4644.66
PWY-5695	Purine-Degradation	Increasing	4536.86
PWY-5103	ISOLEUCINE-SYN	Increasing	4440.66
SALVADEHYPOX-PWY	Adenosine-Nucleotides-Degradation	Increasing	4388.76
PWY-7229	Purine-Nucleotide-De-Novo-Biosynthesis	Increasing	4341.85
PWY-6969	TCA-VARIANTS	Increasing	4328.13
P105-PWY	TCA-VARIANTS	Increasing	4240.07
SULFATE-CYS-PWY	Sulfur-Metabolism	Increasing	4231.87
PWY-7219	Purine-Ribonuc-De-Novo-Biosynthesis	Increasing	4231.5
SER-GLYSYN-PWY	Amino-Acid-Biosynthesis	Increasing	4225.29
PWY-6126	Purine-Nucleotide-De-Novo-Biosynthesis	Increasing	4126.3
SO4ASSIM-PWY	Assimilatory-Sulfate-Reduction	Increasing	4108.63
PWY-7220	Adenosine-Deoxy-Denovo-Bbiosynthesis	Increasing	4037.3
PWY-7222	Guanosine-Deoxy-Denovo-Biosynthesis	Increasing	4037.3
PWY4FS-7	PhosphatidylglycerolBiosynthesis	Increasing	3989.61
PWY4FS-8	PhosphatidylglycerolBiosynthesis	Increasing	3989.61
NONOXIPENT-PWY	Pentose-Phosphate-Cycle	Increasing	3983.32
PWY-7208	Pyrimidine-Nucleotide-Salvage	Increasing	3980.98
PWY-2942	LYSINE-SYN	Increasing	3924.4
PWY-3001	ISOLEUCINE-SYN	Increasing	3905.37
LEU-DEG2-PWY	LEUCINE-DEG	Increasing	3878.46
PWY-6467	KDO-Lipid-IV-Transfer	Increasing	3868.5
HSERMETANA-PWY	Methionine-De-novo-Biosynthesis	Increasing	3815.01
PWY-5686	UMP-Biosynthesis	Increasing	3808.01
PWY-5097	LYSINE-SYN	Increasing	3795.81
HEMESYN2-PWY	Heme-b-Biosynthesis	Increasing	3795.48
PWY-6519	7-Keto-8-aminopelargonate-Biosynthesis	Increasing	3792.87
PWY-7228	Purine-Nucleotide-De-Novo-Biosynthesis	Increasing	3750.58
PWY0-162	Pyrimid-Ribonucleot-De-Novo-Biosyn	Increasing	3730.37
PWY-841	Purine-Nucleotide-De-Novo-Biosynthesis	Increasing	3708.75
PWY-6125	Purine-Nucleotide-De-Novo-Biosynthesis	Increasing	3656.71
COMPLETE-ARO-PWY	Amino-Acid-Biosynthesis	Increasing	3632.43
PWY-6121	AIR-Biosynthesis	Increasing	3576.23
PWY-5913	TCA-VARIANTS	Increasing	3551.98
PWY-5188	Tetrapyrrole-Biosynthesis	Increasing	3542.17
TRPSYN-PWY	TRYPTOPHAN-BIOSYNTHESIS	Increasing	3539.09
ARGSYNBSUB-PWY	ARGININE-SYN	Increasing	3537.51
PWY-5659	GDP-Sugar-Biosynthesis	Increasing	3521.05
PWY-7211	Pyrimid-Deoxyribonucleot-De-Novo-Biosyn	Increasing	3508.86
PWY-5345	Methionine-De-novo-Biosynthesis	Increasing	3475.74
PWY-6122	AIR-Biosynthesis	Increasing	3458.67
PWY-6277	AIR-Biosynthesis	Increasing	3458.67
CALVIN-PWY	Autotrophic-CO2-Fixation // CARBO-BIOSYNTHESIS // Photosynthesis	Increasing	3457.17
UBISYN-PWY	Super-Pathways // Ubiquinone-Biosynthesis	Increasing	3445.48
DAPLYSINESYN-PWY	LYSINE-SYN	Increasing	3440.75
THRESYN-PWY	Super-Pathways // THREONINE-BIOSYNTHESIS	Increasing	3434.43
GLUTORN-PWY	L-Ornithine-Biosynthesis	Increasing	3430.61
PANTO-PWY	Pantothenate-Biosynthesis	Increasing	3426.01
ARO-PWY	Chorismate-Biosynthesis	Increasing	3424.15
PWY-7221	Purine-Ribonuc-De-Novo-Biosynthesis	Increasing	3415.29
DTDPRHAMSYN-PWY	dTDP-Sugar-Biosynthesis	Increasing	3406.78
PWY-5918	Heme-b-Biosynthesis	Increasing	3401.47
POLYISOPRENSYN-PWY	Polyprenyl-Biosynthesis	Increasing	3385.55
BIOTIN-BIOSYNTHESIS-PWY	BIOTIN-SYN	Increasing	3385
TCA-GLYOX-BYPASS	Super-Pathways // TCA-VARIANTS	Increasing	3357.79
HISTSYN-PWY	HISTIDINE-SYN	Increasing	3355.36
TRNA-CHARGING-PWY	Aminoacyl-tRNAs-Charging // Metabolic-Clusters	Increasing	3353.04
COA-PWY	CoA-Biosynthesis	Increasing	3349.65
PANTOSYN-PWY	CoA-Biosynthesis // Vitamin-Biosynthesis	Increasing	3334.71
GLUCONEO-PWY	Gluconeogenesis	Increasing	3334.14
RIBOSYN2-PWY	Flavin-Biosynthesis	Increasing	3333.91
PWY-6628	PHENYLALANINE-SYN	Increasing	3322.37
PWY-7184	Metabolic-Clusters // Pyrimid-Deoxyribonucleot-De-Novo-Biosyn	Increasing	3320.88
REDCITCYC	TCA-VARIANTS	Increasing	3316.79
PWY-6630	Super-Pathways // TYROSINE-SYN	Increasing	3290.97
PWY-6897	Super-Pathways // Thiamin-Salvage	Increasing	3275.79
X1CMET2-PWY	#N/A	Increasing	3275.79
ANAGLYCOLYSIS-PWY	GLYCOLYSIS-VARIANTS	Increasing	3266.06
PWY-5189	Tetrapyrrole-Biosynthesis	Increasing	3260.16
PYRIDNUCSYN-PWY	NAD-SYN	Increasing	3259.91
NAGLIPASYN-PWY	Lipid-Biosynthesis // Lipopolysaccharide-Biosynthesis	Increasing	3249.84
PWY-6700	Nucleic-Acid-Processing	Increasing	3243.62
GLYCOLYSIS-TCA-GLYOX-BYPASS	Energy-Metabolism	Increasing	3220.63
PWY-6163	Chorismate-Biosynthesis	Increasing	3218.91
HEME-BIOSYNTHESIS-II	Heme-b-Biosynthesis	Increasing	3218.68
PWY-6123	IMP-Biosynthesis	Increasing	3214.45
FOLSYN-PWY	Folate-Biosynthesis	Increasing	3189.52
NONMEVIPP-PWY	MEP-Pathways	Increasing	3160.28
PWY-7560	MEP-Pathways	Increasing	3160.28
PWY-1269	CMP-KDO-Biosynthesis // CMP-Sugar-Biosynthesis	Increasing	3158.63
PWY-5505	GLUTAMATE-SYN // GLUTAMINE-SYN // Metabolic-Clusters	Increasing	3138.53
PWY0-1261	Anhydromuropeptides-Recycling	Increasing	3136.93
PWY-7323	GDP-Sugar-Biosynthesis	Increasing	3127.47
PWY-6703	SECONDARY-METABOLITE-BIOSYNTHESIS	Increasing	3122.67
GLYCOLYSIS	GLYCOLYSIS-VARIANTS	Increasing	3113.11
PWY-7234	IMP-Biosynthesis	Increasing	3080.79
UDPNAGSYN-PWY	UDP-NAc-Glucosamine-Biosynthesis	Increasing	3069.91
PEPTIDOGLYCANSYN-PWY	Peptidoglycan-Biosynthesis	Increasing	3054.3
PWY-6387	Acetylmuramoyl-Pentapeptide-Biosynthesis	Increasing	3024.73
PWY-6612	Folate-Biosynthesis	Increasing	3018.5
PWY-7539	6-HM-Dihydropterin-PP-Biosynthesis	Increasing	3009.53
PWY-7197	Metabolic-Clusters // Pyrimidine-Nucleotide-Salvage	Increasing	3003.18
PWY-6385	Peptidoglycan-Biosynthesis	Increasing	2998.39
PWY0-166	Pyrimid-Deoxyribonucleot-De-Novo-Biosyn	Increasing	2992.83
OANTIGEN-PWY	Metabolic-Clusters // SUGAR-NUCLEOTIDES	Increasing	2986.91
ANAEROFRUCAT-PWY	Fermentation-to-Lactate	Increasing	2966.84
GLYOXYLATE-BYPASS	Energy-Metabolism	Increasing	2958.91
PWY-6386	Acetylmuramoyl-Pentapeptide-Biosynthesis	Increasing	2951.22
PWY-5484	GLYCOLYSIS-VARIANTS	Increasing	2924.51
PWY0-1061	ALANINE-SYN	Increasing	2896.36
PWY-6147	6-HM-Dihydropterin-PP-Biosynthesis	Increasing	2886.82
GLYCOLYSIS-E-D	Energy-Metabolism	Increasing	2880.76
TYRFUMCAT-PWY	TYROSINE-DEG	Increasing	2808.29
PWY-6353	Purine-Degradation	Increasing	2799.67
HISDEG-PWY	HISTIDINE-DEG	Increasing	2764.65
PWY0-1479	Nucleic-Acid-Processing	Increasing	2639.58
PWY-5121	DITERPENOID-SYN // GGPP-Biosynthesis	Increasing	2633.1
PWY-6737	Starch-Degradation	Increasing	2627.44
COLANSYN-PWY	Carbohydrates-Biosynthesis	Increasing	2625.42
P4-PWY	Amino-Acid-Biosynthesis	Increasing	2590.52
PWY0-781	Super-Pathways	Increasing	2544.43
PWY-7242	SUGAR-ACIDS-DEG	Increasing	2448.03
PWY-5028	HISTIDINE-DEG	Increasing	2411.31
FERMENTATION-PWY	Fermentation-to-Acids // Pyruvate-Ethanol-Fermentation	Increasing	2401.8
PWY-5384	SUCROSE-DEG	Increasing	2345.06
GLYCOCAT-PWY	Glycan-Degradation // Glycogen-Degradation	Increasing	2321.07
PWY-7200	Pyrimidine-Nucleotide-Salvage	Increasing	2295.75
PWY-7199	Pyrimidine-Nucleotide-Salvage	Increasing	2232.36
P23-PWY	Reductive-TCA-Cycles	Increasing	2159.36
PWY-6507	Sugar-Derivatives	Increasing	2150.34
PENTOSE-P-PWY	Pentose-Phosphate-Cycle	Increasing	2127.29
PWY-7328	Super-Pathways // UDP-Sugar-Biosynthesis	Increasing	2086.21
GLUCOSE1PMETAB-PWY	Sugars-And-Polysaccharides-Degradation	Increasing	2072.94
PWY-5347	Methionine-De-novo-Biosynthesis	Increasing	2035.38
MET-SAM-PWY	Super-Pathways	Increasing	2030.62
GLYCOGENSYNTH-PWY	GLYCOGEN-BIOSYN	Increasing	2005.86
PWY-7400	ARGININE-SYN	Increasing	2003.88
ARGSYN-PWY	ARGININE-SYN	Increasing	1994.47
PWY-6151	S-adenosyl-L-methionine-cycle	Increasing	1952.04
PWY-6317	GALACTOSE-DEGRADATION	Increasing	1866.25
P108-PWY	Pyruvate-Propanoate-Fermentation	Increasing	1856.89
PWY-7196	Pyrimidine-Nucleotide-Salvage	Increasing	1835.6
PWY-7254	TCA-VARIANTS	Increasing	1789.7
PWY-6609	Adenine-Adenosine-Salvage	Increasing	1719.23
P42-PWY	Reductive-TCA-Cycles	Increasing	1684.27
PWY-5920	Heme-b-Biosynthesis	Increasing	1674.49
ARG-POLYAMINE-SYN	#N/A	Increasing	1575.6
PWY-4984	NITROGEN-DEG	Increasing	1547.11
PWY0-1415	Heme-b-Biosynthesis	Increasing	1495.53
PWY-5154	ARGININE-SYN	Increasing	1461.56
PWY-7392	DITERPENOID-SYN	Increasing	1428.02
GALACTUROCAT-PWY	D-Galacturonate-Degradation	Increasing	1425.23
HOMOSER-METSYN-PWY	Methionine-De-novo-Biosynthesis	Increasing	1414.19
PYRIDNUCSAL-PWY	NAD-SYN	Increasing	1366.92
PROTOCATECHUATE-ORTHO-CLEAVAGE-PWY	Protocatechuate-Degradation	Increasing	1202.75
PWY0-42	Methyl-Citrate-Cycle	Increasing	1192.43
POLYAMINSYN3-PWY	Polyamine-Biosynthesis	Increasing	1139.33
P184-PWY	Protocatechuate-Degradation	Increasing	1025.46
PWY-7431	AMINE-DEG	Increasing	1021.53
GLUCUROCAT-PWY	D-Glucuronate-Degradation	Increasing	1004.04
PWY-5838	Menaquinone-Biosynthesis	Increasing	989.625
PWY-5100	Pyruvate-Acetate-Fermentation // Pyruvate-Lactate-Fermentation	Increasing	971.704
PWY-5897	Menaquinone-Biosynthesis	Increasing	930.301
PWY-5898	Menaquinone-Biosynthesis	Increasing	930.301
PWY-5899	Menaquinone-Biosynthesis	Increasing	930.301
METHYLGALLATE-DEGRADATION-PWY	AROMATIC-COMPOUNDS-DEGRADATION	Increasing	924.453
THISYN-PWY	Super-Pathways // Thiamine-Biosynthesis	Increasing	897.422
PWY-7332	Super-Pathways // UDP-Sugar-Biosynthesis	Increasing	869.609
P124-PWY	Acetate-Formation // Fermentation-to-Lactate // Sugars-And-Polysaccharides-Degradation	Increasing	849.796
PWY-7456	POLYSACCHARIDES-DEG	Increasing	832.266
PWY0-1241	ADP-Sugar-Biosynthesis	Increasing	821.921
P164-PWY	Fermentation // Purine-Degradation	Increasing	800.756
PWY-5022	4-Aminobutyraye-Degradation // Acetyl-CoA-Butyrate	Increasing	798.094
NAD-BIOSYNTHESIS-II	NAD-SYN	Increasing	785.051
PWY-5861	Demethylmenaquinol-8-Biosynthesis	Increasing	730.926
PWY0-1296	Purine-Degradation	Increasing	713.137
PWY0-1297	NUCLEO-DEG	Increasing	712.318
GALACT-GLUCUROCAT-PWY	Super-Pathways	Increasing	684.847
DHGLUCONATE-PYR-CAT-PWY	SUGAR-ACIDS-DEG // Sugars-And-Polysaccharides-Degradation	Increasing	671.575
PWY-6478	GDP-Sugar-Biosynthesis	Increasing	653.601
PWY-6545	Metabolic-Clusters // Pyrimid-Deoxyribonucleot-De-Novo-Biosyn	Increasing	644.145
PWY0-1298	Pyrimidine-Degradation	Increasing	631.161
RHAMCAT-PWY	L-rhamnose-Degradation	Increasing	623.826
PWY-1861	Formaldehyde-Assimilation	Increasing	600.436
PWY-5863	Phylloquinone-Biosynthesis	Increasing	577.497
PWY-5837	DHNA-Biosynthesis	Increasing	532.544
P161-PWY	Acetate-Formation // Pyruvate-Ethanol-Fermentation	Increasing	515.636
ALL-CHORISMATE-PWY	Super-Pathways	Increasing	464.277
RUMP-PWY	Energy-Metabolism // Formaldehyde-Oxidation	Increasing	437.138
SUCSYN-PWY	Sucrose-Biosynthesis	Increasing	419.406
NADSYN-PWY	NAD-SYN	Increasing	402.666
PWY0-845	Super-Pathways // Vitamin-B6-Biosynthesis	Increasing	388.467
PWY490-3	Nitrate-Reduction	Increasing	385.669
PWY-7098	Vanillin-Degradation	Increasing	378.076
PWY-5845	Menaquinone-Biosynthesis	Increasing	377.724
PWY-5850	Menaquinone-Biosynthesis	Increasing	369.597
PWY-5896	Menaquinone-Biosynthesis	Increasing	369.597
PWY-5840	Menaquinone-Biosynthesis	Increasing	351.341
PWY-6338	Super-Pathways // Vanillin-Degradation	Increasing	343.093
PWY-7097	Vanillin-Degradation	Increasing	343.093
PWY-5180	Super-Pathways // TOLUENE-DEG	Increasing	331.424
PWY-5182	Super-Pathways // TOLUENE-DEG	Increasing	331.424
PWY-5705	Allantoin-degradation	Increasing	321.97
PYRIDOXSYN-PWY	Vitamin-B6-Biosynthesis	Increasing	321.483
PWY-5415	Catechol-Degradation	Increasing	299.854
AST-PWY	ARGININE-DEG	Increasing	268.388
PWY-5651	TRYPTOPHAN-DEG	Increasing	264.924
PWY-7371	14-Dihydroxy-6-Naphthoate-Biosynthesis	Increasing	264.623
PWY-5862	Demethylmenaquinone-Biosynthesis	Increasing	260.72
PWY-5860	Demethylmenaquinol-6-Biosynthesis	Increasing	254.826
PWY-6892	Thiazole-Biosynthesis	Increasing	237.911
PWY-7374	14-Dihydroxy-6-Naphthoate-Biosynthesis	Increasing	237.253
PWY-5420	Catechol-Degradation	Increasing	212.583
PWY0-321	Phenylacetate-Degradation	Increasing	210.377
GALLATE-DEGRADATION-II-PWY	GALLATE-DEG	Increasing	206.182
PWY-6749	CMP-Legionaminate-Biosynthesis	Increasing	187.204
PWY-5419	Catechol-Degradation	Increasing	183.121
ASPASN-PWY	Amino-Acid-Biosynthesis // Metabolic-Clusters	Increasing	182
PWY-5181	Super-Pathways // TOLUENE-DEG	Increasing	176.592
PWY-5655	Super-Pathways // TRYPTOPHAN-DEG	Increasing	175.737
PWY-7347	Sucrose-Biosynthesis	Increasing	140.269
PWY-6182	AROMATIC-COMPOUNDS-DEGRADATION	Increasing	117.813
PWY-5647	2-Nirobenzoate-Degradation	Increasing	107.281
PWY-5910	DITERPENOID-SYN // GGPP-Biosynthesis	Increasing	106.277
PWY-5654	CARBOXYLATES-DEG	Increasing	105.941
PWY-5417	Catechol-Degradation	Increasing	105.463
PWY-5431	Catechol-Degradation	Increasing	105.463
P441-PWY	CARBOXYLATES-DEG	Increasing	103.889
PWY-6185	AROMATIC-COMPOUNDS-DEGRADATION	Increasing	100.499
PWY-1361	Benzoyl-CoA-Degradation	Increasing	97.958
PWY-5741	Energy-Metabolism	Increasing	78.3285
PWY-922	Mevalonate-Pathways	Increasing	75.3711
ARGORNPROST-PWY	ARGININE-DEG	Increasing	61.2903
PWY-7391	ISOPRENOIDS	Increasing	52.0314
PWY-6396	Butanediol-Biosynthesis	Increasing	43.8113
GLCMANNANAUT-PWY	AMINE-DEG	Increasing	39.8685
PWY-6263	Menaquinone-Biosynthesis	Increasing	39.2999
PWY-6590	Pyruvate-Degradation	Increasing	28.8984
PWY-6588	Pyruvate-Degradation	Increasing	27.2534
PWY-6876	Energy-Metabolism	Increasing	27.2534
CENTFERM-PWY	Acetyl-CoA-Butyrate // Pyruvate-Degradation	Increasing	22.568
PWY-6944	Steroids-Degradation	Increasing	20.0848
P125-PWY	Butanediol-Biosynthesis	Increasing	19.3945
P261-PWY	Coenzyme-M-Biosynthesis	Increasing	11.408
P101-PWY	Polyamine-Biosynthesis	Decreasing	-6.14291

## Sheet: Table S12.2
Table S14.2 Results from Module 1 comparison between germplasm developed in the 1940-50s to the 1980s.
Module 1 Significant SIMPER Results (1940-50s compared to 1980s)
Pathways	Super Pathway	Δ across year	Mean Diff
PWY-3781	AEROBIC-RESPIRATION // Electron-Transfer	Increasing	9942.69
PWY-7111	Alcohol-Biosynthesis // Pyruvate-Degradation	Increasing	6735.6
PWY-5101	ISOLEUCINE-SYN	Increasing	5859.82
PWY-5989	Stearate-Biosynthesis	Increasing	5743.11
PWY-7663	Unsaturated-Fatty-Acids-Biosynthesis	Increasing	5734.55
FASYN-ELONG-PWY	Fatty-acid-biosynthesis	Increasing	5690.47
PWY-5973	Unsaturated-Fatty-Acids-Biosynthesis	Increasing	5677.25
PWYG-321	Fatty-acid-biosynthesis	Increasing	5646.85
PWY-5667	CDP-diacylglycerol-Biosynthesis	Increasing	5617.78
PWY0-1319	CDP-diacylglycerol-Biosynthesis	Increasing	5617.78
PWY-6282	Palmitoleate-Biosynthesis	Increasing	5501.67
PWY-7664	Oleate-Biosynthesis	Increasing	5462.05
ILEUSYN-PWY	ISOLEUCINE-SYN	Increasing	5425.61
VALSYN-PWY	VALINE-BIOSYNTHESIS	Increasing	5425.61
PWY0-1586	Peptidoglycan-Biosynthesis	Increasing	5272.46
PWY0-862	5Z-Dodec-5-enoate-Biosynthesis	Increasing	5205.17
FASYN-INITIAL-PWY	Fatty-acid-biosynthesis	Increasing	5087.01
PWY-7094	Fatty-acid-biosynthesis	Increasing	5039.88
FAO-PWY	Fatty-Acid-Degradation	Increasing	5023.41
BRANCHED-CHAIN-AA-SYN-PWY	Amino-Acid-Biosynthesis	Increasing	4966.38
PHOSLIPSYN-PWY	Phospholipid-Biosynthesis	Increasing	4848.24
TCA	TCA-VARIANTS	Increasing	4813.84
PWY-5695	Purine-Degradation	Increasing	4685.16
PWY-5103	ISOLEUCINE-SYN	Increasing	4535.4
P105-PWY	TCA-VARIANTS	Increasing	4522.9
PWY-6969	TCA-VARIANTS	Increasing	4520.22
PWY-7229	Purine-Nucleotide-De-Novo-Biosynthesis	Increasing	4385.18
SULFATE-CYS-PWY	Sulfur-Metabolism	Increasing	4323.69
SER-GLYSYN-PWY	Amino-Acid-Biosynthesis	Increasing	4316.75
PWY-7219	Purine-Ribonuc-De-Novo-Biosynthesis	Increasing	4223.07
LEU-DEG2-PWY	LEUCINE-DEG	Increasing	4211.01
PWY4FS-7	PhosphatidylglycerolBiosynthesis	Increasing	4201.53
PWY4FS-8	PhosphatidylglycerolBiosynthesis	Increasing	4201.53
PWY-6126	Purine-Nucleotide-De-Novo-Biosynthesis	Increasing	4174.93
PWY-6467	KDO-Lipid-IV-Transfer	Increasing	4161.94
PWY-7220	Adenosine-Deoxy-Denovo-Bbiosynthesis	Increasing	4117.04
PWY-7222	Guanosine-Deoxy-Denovo-Biosynthesis	Increasing	4117.04
SO4ASSIM-PWY	Assimilatory-Sulfate-Reduction	Increasing	4059.04
PWY-5855	Ubiquinone-Biosynthesis	Increasing	4045.64
PWY-5856	Ubiquinone-Biosynthesis	Increasing	4045.64
PWY-5857	Ubiquinone-Biosynthesis	Increasing	4045.64
PWY-6708	Ubiquinone-Biosynthesis	Increasing	4045.64
PWY-6519	7-Keto-8-aminopelargonate-Biosynthesis	Increasing	4028.82
SALVADEHYPOX-PWY	Adenosine-Nucleotides-Degradation	Increasing	3995.06
PWY-7208	Pyrimidine-Nucleotide-Salvage	Increasing	3990.41
PWY-2942	LYSINE-SYN	Increasing	3959.59
NONOXIPENT-PWY	Pentose-Phosphate-Cycle	Increasing	3935.65
PWY-5686	UMP-Biosynthesis	Increasing	3913.44
PWY-3001	ISOLEUCINE-SYN	Increasing	3911.72
HSERMETANA-PWY	Methionine-De-novo-Biosynthesis	Increasing	3895.49
PWY-7228	Purine-Nucleotide-De-Novo-Biosynthesis	Increasing	3854.8
PWY-5097	LYSINE-SYN	Increasing	3836.94
PWY0-162	Pyrimid-Ribonucleot-De-Novo-Biosyn	Increasing	3800.83
PWY-841	Purine-Nucleotide-De-Novo-Biosynthesis	Increasing	3777.24
PWY-5913	TCA-VARIANTS	Increasing	3757.68
PWY-6125	Purine-Nucleotide-De-Novo-Biosynthesis	Increasing	3753.44
HEMESYN2-PWY	Heme-b-Biosynthesis	Increasing	3733.63
COMPLETE-ARO-PWY	Amino-Acid-Biosynthesis	Increasing	3701.5
ARGSYNBSUB-PWY	ARGININE-SYN	Increasing	3687.44
UBISYN-PWY	Super-Pathways // Ubiquinone-Biosynthesis	Increasing	3673.58
PWY-7211	Pyrimid-Deoxyribonucleot-De-Novo-Biosyn	Increasing	3627.08
PWY-6121	AIR-Biosynthesis	Increasing	3622.49
TCA-GLYOX-BYPASS	Super-Pathways // TCA-VARIANTS	Increasing	3619.18
BIOTIN-BIOSYNTHESIS-PWY	BIOTIN-SYN	Increasing	3615.13
TRPSYN-PWY	TRYPTOPHAN-BIOSYNTHESIS	Increasing	3580.25
PWY-5659	GDP-Sugar-Biosynthesis	Increasing	3559.91
PWY-5188	Tetrapyrrole-Biosynthesis	Increasing	3557.6
CALVIN-PWY	Autotrophic-CO2-Fixation // CARBO-BIOSYNTHESIS // Photosynthesis	Increasing	3539.71
GLUTORN-PWY	L-Ornithine-Biosynthesis	Increasing	3522.43
PWY-7221	Purine-Ribonuc-De-Novo-Biosynthesis	Increasing	3520.19
PWY-6897	Super-Pathways // Thiamin-Salvage	Increasing	3501.41
PANTO-PWY	Pantothenate-Biosynthesis	Increasing	3500.34
PWY-6122	AIR-Biosynthesis	Increasing	3492.53
PWY-6277	AIR-Biosynthesis	Increasing	3492.53
ARO-PWY	Chorismate-Biosynthesis	Increasing	3488.93
DAPLYSINESYN-PWY	LYSINE-SYN	Increasing	3481.96
PWY-7184	Metabolic-Clusters // Pyrimid-Deoxyribonucleot-De-Novo-Biosyn	Increasing	3481.7
DTDPRHAMSYN-PWY	dTDP-Sugar-Biosynthesis	Increasing	3479.67
GLUCONEO-PWY	Gluconeogenesis	Increasing	3476.95
PWY-6628	PHENYLALANINE-SYN	Increasing	3447.69
TRNA-CHARGING-PWY	Aminoacyl-tRNAs-Charging // Metabolic-Clusters	Increasing	3423.36
THRESYN-PWY	Super-Pathways // THREONINE-BIOSYNTHESIS	Increasing	3415.69
HISTSYN-PWY	HISTIDINE-SYN	Increasing	3414.54
PWY-6630	Super-Pathways // TYROSINE-SYN	Increasing	3414.5
RIBOSYN2-PWY	Flavin-Biosynthesis	Increasing	3404.04
POLYISOPRENSYN-PWY	Polyprenyl-Biosynthesis	Increasing	3402.87
PWY-5918	Heme-b-Biosynthesis	Increasing	3385.37
PANTOSYN-PWY	CoA-Biosynthesis // Vitamin-Biosynthesis	Increasing	3382.83
X1CMET2-PWY	#N/A	Increasing	3374.12
PYRIDNUCSYN-PWY	NAD-SYN	Increasing	3366.33
GLYCOLYSIS-TCA-GLYOX-BYPASS	Energy-Metabolism	Increasing	3356.82
COA-PWY	CoA-Biosynthesis	Increasing	3351.04
PWY-5104	ISOLEUCINE-SYN	Increasing	3348.02
PWY-5345	Methionine-De-novo-Biosynthesis	Increasing	3327.11
PWY-6700	Nucleic-Acid-Processing	Increasing	3290.89
PWY-5189	Tetrapyrrole-Biosynthesis	Increasing	3287.24
PWY-6123	IMP-Biosynthesis	Increasing	3281.97
NAGLIPASYN-PWY	Lipid-Biosynthesis // Lipopolysaccharide-Biosynthesis	Increasing	3279.4
PWY-6163	Chorismate-Biosynthesis	Increasing	3277.18
PWY0-1261	Anhydromuropeptides-Recycling	Increasing	3263.82
ANAGLYCOLYSIS-PWY	GLYCOLYSIS-VARIANTS	Increasing	3245.88
FOLSYN-PWY	Folate-Biosynthesis	Increasing	3244.53
PWY-6703	SECONDARY-METABOLITE-BIOSYNTHESIS	Increasing	3239.98
NONMEVIPP-PWY	MEP-Pathways	Increasing	3237.77
PWY-7560	MEP-Pathways	Increasing	3237.77
PWY-6608	Guanosine-Nucleotides-Degradation	Increasing	3236.3
UDPNAGSYN-PWY	UDP-NAc-Glucosamine-Biosynthesis	Increasing	3192.78
PWY-5505	GLUTAMATE-SYN // GLUTAMINE-SYN // Metabolic-Clusters	Increasing	3192.55
PWY-7323	GDP-Sugar-Biosynthesis	Increasing	3189.59
PEPTIDOGLYCANSYN-PWY	Peptidoglycan-Biosynthesis	Increasing	3186.79
HEME-BIOSYNTHESIS-II	Heme-b-Biosynthesis	Increasing	3184.11
PWY-6387	Acetylmuramoyl-Pentapeptide-Biosynthesis	Increasing	3173.08
GLYCOLYSIS	GLYCOLYSIS-VARIANTS	Increasing	3169.59
PWY-1269	CMP-KDO-Biosynthesis // CMP-Sugar-Biosynthesis	Increasing	3159.36
OANTIGEN-PWY	Metabolic-Clusters // SUGAR-NUCLEOTIDES	Increasing	3155.92
PWY0-166	Pyrimid-Deoxyribonucleot-De-Novo-Biosyn	Increasing	3155
GLYOXYLATE-BYPASS	Energy-Metabolism	Increasing	3154.79
PWY-7234	IMP-Biosynthesis	Increasing	3146.32
PWY-6385	Peptidoglycan-Biosynthesis	Increasing	3145.69
PWY-6386	Acetylmuramoyl-Pentapeptide-Biosynthesis	Increasing	3123.65
REDCITCYC	TCA-VARIANTS	Increasing	3118.8
PWY-7197	Metabolic-Clusters // Pyrimidine-Nucleotide-Salvage	Increasing	3114.26
ANAEROFRUCAT-PWY	Fermentation-to-Lactate	Increasing	3107.48
PWY0-1061	ALANINE-SYN	Increasing	3077.82
PWY-6612	Folate-Biosynthesis	Increasing	3063.53
PWY-6353	Purine-Degradation	Increasing	3044.05
PWY-5484	GLYCOLYSIS-VARIANTS	Increasing	3025.92
TYRFUMCAT-PWY	TYROSINE-DEG	Increasing	2949.91
PWY-7539	6-HM-Dihydropterin-PP-Biosynthesis	Increasing	2943.25
GLYCOLYSIS-E-D	Energy-Metabolism	Increasing	2932.05
PWY-6147	6-HM-Dihydropterin-PP-Biosynthesis	Increasing	2825.27
PWY0-1479	Nucleic-Acid-Processing	Increasing	2808.94
HISDEG-PWY	HISTIDINE-DEG	Increasing	2802.56
PWY-621	SUCROSE-DEG	Increasing	2753.9
COLANSYN-PWY	Carbohydrates-Biosynthesis	Increasing	2686.85
PPGPPMET-PWY	Metabolic-Regulators	Increasing	2633.44
PWY-5028	HISTIDINE-DEG	Increasing	2582.5
COBALSYN-PWY	B12-Salvage-From-Cobinamide	Increasing	2556.98
PWY-6269	B12-Salvage-From-Cobinamide	Increasing	2554.68
PWY-5509	Adenosylcobamide-Biosynthesis	Increasing	2533.09
PWY-7242	SUGAR-ACIDS-DEG	Increasing	2529.6
PWY-6737	Starch-Degradation	Increasing	2504.21
PWY-5121	DITERPENOID-SYN // GGPP-Biosynthesis	Increasing	2492.57
PWY-5384	SUCROSE-DEG	Increasing	2471.52
FERMENTATION-PWY	Fermentation-to-Acids // Pyruvate-Ethanol-Fermentation	Increasing	2451.06
PWY0-781	Super-Pathways	Increasing	2332.76
P4-PWY	Amino-Acid-Biosynthesis	Increasing	2321.25
PWY-7200	Pyrimidine-Nucleotide-Salvage	Increasing	2222.73
PWY-7199	Pyrimidine-Nucleotide-Salvage	Increasing	2215.91
GLYCOCAT-PWY	Glycan-Degradation // Glycogen-Degradation	Increasing	2214.82
PWY-7328	Super-Pathways // UDP-Sugar-Biosynthesis	Increasing	2212.04
GLUCOSE1PMETAB-PWY	Sugars-And-Polysaccharides-Degradation	Increasing	2197.21
PWY-6507	Sugar-Derivatives	Increasing	2174.58
PWY-6317	GALACTOSE-DEGRADATION	Increasing	2127.88
P23-PWY	Reductive-TCA-Cycles	Increasing	2124.21
PWY-7400	ARGININE-SYN	Increasing	1928.13
GLYCOGENSYNTH-PWY	GLYCOGEN-BIOSYN	Increasing	1919.73
ARGSYN-PWY	ARGININE-SYN	Increasing	1917.38
PWY-6151	S-adenosyl-L-methionine-cycle	Increasing	1899.73
PWY-5747	Methyl-Citrate-Cycle	Increasing	1793.15
PENTOSE-P-PWY	Pentose-Phosphate-Cycle	Increasing	1784.72
PWY-6609	Adenine-Adenosine-Salvage	Increasing	1761.46
MET-SAM-PWY	Super-Pathways	Increasing	1707.94
PWY-5347	Methionine-De-novo-Biosynthesis	Increasing	1651.59
ARG-POLYAMINE-SYN	#N/A	Increasing	1621.12
GLUCARDEG-PWY	D-Glucarate-Degradation	Increasing	1615.12
PWY-7196	Pyrimidine-Nucleotide-Salvage	Increasing	1589.46
PWY-4984	NITROGEN-DEG	Increasing	1541.61
P108-PWY	Pyruvate-Propanoate-Fermentation	Increasing	1528.69
GALACTARDEG-PWY	D-Galactarate-Degradation	Increasing	1524
GLUCARGALACTSUPER-PWY	Super-Pathways	Increasing	1524
P42-PWY	Reductive-TCA-Cycles	Increasing	1514.23
PWY-7254	TCA-VARIANTS	Increasing	1503.24
POLYAMSYN-PWY	Polyamine-Biosynthesis	Increasing	1475.88
GALLATE-DEGRADATION-I-PWY	GALLATE-DEG	Increasing	1377.52
PWY-5154	ARGININE-SYN	Increasing	1336.18
PWY-5920	Heme-b-Biosynthesis	Increasing	1294.18
P184-PWY	Protocatechuate-Degradation	Increasing	1231.15
GALACTUROCAT-PWY	D-Galacturonate-Degradation	Increasing	1216.07
DENOVOPURINE2-PWY	Purine-Nucleotide-De-Novo-Biosynthesis	Increasing	1192.18
PROTOCATECHUATE-ORTHO-CLEAVAGE-PWY	Protocatechuate-Degradation	Increasing	1175.86
PWY-7392	DITERPENOID-SYN	Increasing	1173.26
POLYAMINSYN3-PWY	Polyamine-Biosynthesis	Increasing	1098.39
PWY0-1415	Heme-b-Biosynthesis	Increasing	1092.34
METHYLGALLATE-DEGRADATION-PWY	AROMATIC-COMPOUNDS-DEGRADATION	Increasing	1084.66
PWY0-42	Methyl-Citrate-Cycle	Increasing	1079.53
PRPP-PWY	Super-Pathways	Increasing	1067.55
HOMOSER-METSYN-PWY	Methionine-De-novo-Biosynthesis	Increasing	1060.3
PWY-7332	Super-Pathways // UDP-Sugar-Biosynthesis	Increasing	990.85
PWY-5100	Pyruvate-Acetate-Fermentation // Pyruvate-Lactate-Fermentation	Increasing	981.419
PWY-7187	Pyrimid-Deoxyribonucleot-De-Novo-Biosyn	Increasing	975.258
GLUCUROCAT-PWY	D-Glucuronate-Degradation	Increasing	865.125
PWY-7295	L-Arabinose-Degradation	Increasing	859.421
PWY-7315	dTDP-Sugar-Biosynthesis	Increasing	851.512
PWY-5022	4-Aminobutyraye-Degradation // Acetyl-CoA-Butyrate	Increasing	834.917
PWY-181	Photosynthesis	Increasing	791.596
PWY-5838	Menaquinone-Biosynthesis	Increasing	777.96
PWY-5676	Acetyl-CoA-Butyrate	Increasing	759.664
THISYN-PWY	Super-Pathways // Thiamine-Biosynthesis	Increasing	736.317
PWY-5897	Menaquinone-Biosynthesis	Increasing	722.907
PWY-5898	Menaquinone-Biosynthesis	Increasing	722.907
PWY-5899	Menaquinone-Biosynthesis	Increasing	722.907
GALACT-GLUCUROCAT-PWY	Super-Pathways	Increasing	691.32
PWY-7456	POLYSACCHARIDES-DEG	Increasing	651.234
P281-PWY	Phenolic-Compounds-Degradation	Increasing	650.892
PWY0-1241	ADP-Sugar-Biosynthesis	Increasing	607.635
P164-PWY	Fermentation // Purine-Degradation	Increasing	596.568
PWY-5861	Demethylmenaquinol-8-Biosynthesis	Increasing	554.365
PWY-6545	Metabolic-Clusters // Pyrimid-Deoxyribonucleot-De-Novo-Biosyn	Increasing	523.482
PWY-5941	Glycan-Degradation // Glycogen-Degradation	Increasing	476.598
PWY-7090	UDP-Sugar-Biosynthesis	Increasing	473.346
PWY-7098	Vanillin-Degradation	Increasing	456.156
RHAMCAT-PWY	L-rhamnose-Degradation	Increasing	426.67
PWY-7097	Vanillin-Degradation	Increasing	414.539
PWY-6338	Super-Pathways // Vanillin-Degradation	Increasing	414.539
PWY-5863	Phylloquinone-Biosynthesis	Increasing	411.597
NADSYN-PWY	NAD-SYN	Increasing	403.938
PWY0-845	Super-Pathways // Vitamin-B6-Biosynthesis	Increasing	376.914
PWY-5837	DHNA-Biosynthesis	Increasing	376.901
ALL-CHORISMATE-PWY	Super-Pathways	Increasing	376.788
PYRIDOXSYN-PWY	Vitamin-B6-Biosynthesis	Increasing	292.243
PWY-5845	Menaquinone-Biosynthesis	Increasing	290.375
PWY-5850	Menaquinone-Biosynthesis	Increasing	286.196
PWY-5896	Menaquinone-Biosynthesis	Increasing	286.196
PWY-5840	Menaquinone-Biosynthesis	Increasing	268.241
PWY-5651	TRYPTOPHAN-DEG	Increasing	264.999
PWY-5180	Super-Pathways // TOLUENE-DEG	Increasing	258.725
PWY-5182	Super-Pathways // TOLUENE-DEG	Increasing	258.725
GALLATE-DEGRADATION-II-PWY	GALLATE-DEG	Increasing	246.065
PWY-722	Nicotinate-Degradation	Increasing	241.433
PWY-5304	Sulfur-Oxidation	Increasing	240.629
CATECHOL-ORTHO-CLEAVAGE-PWY	Catechol-Degradation	Increasing	236.434
PWY-5415	Catechol-Degradation	Increasing	232.627
PWY0-321	Phenylacetate-Degradation	Increasing	214.473
PWY-5862	Demethylmenaquinone-Biosynthesis	Increasing	198.131
PWY-5860	Demethylmenaquinol-6-Biosynthesis	Increasing	195.199
PWY-5420	Catechol-Degradation	Increasing	189.718
PWY-6749	CMP-Legionaminate-Biosynthesis	Increasing	183.077
PWY-5181	Super-Pathways // TOLUENE-DEG	Increasing	178.956
PWY-5419	Catechol-Degradation	Increasing	172.208
PWY-6892	Thiazole-Biosynthesis	Increasing	168.752
PWY-5655	Super-Pathways // TRYPTOPHAN-DEG	Increasing	166.413
PWY-6182	AROMATIC-COMPOUNDS-DEGRADATION	Increasing	127.393
PWY-5417	Catechol-Degradation	Increasing	113.548
PWY-5431	Catechol-Degradation	Increasing	113.548
PWY-6185	AROMATIC-COMPOUNDS-DEGRADATION	Increasing	105.933
PWY-5647	2-Nirobenzoate-Degradation	Increasing	104.467
PWY-5654	CARBOXYLATES-DEG	Increasing	103.497
PWY-1361	Benzoyl-CoA-Degradation	Increasing	100.37
P441-PWY	CARBOXYLATES-DEG	Increasing	89.1749
PWY-6562	Polyamine-Biosynthesis	Increasing	61.8447
GLCMANNANAUT-PWY	AMINE-DEG	Increasing	27.731
P101-PWY	Polyamine-Biosynthesis	Increasing	14.8577

## Sheet: Table S12.3
Table S14.3 Results of Module 2 comparison between germplasm developed in the 1940-50s to the 1960-70s.
Module 2 Significant SIMPER Results (1940-50s compared to 1960-70s)
Pathways	Super Pathway	Δ across year	Mean Diff
PWY-3781	AEROBIC-RESPIRATION // Electron-Transfer	Increasing	4025
PWY-5101	ISOLEUCINE-SYN	Increasing	2234.51
PWY-5973	Unsaturated-Fatty-Acids-Biosynthesis	Increasing	2149.79
ILEUSYN-PWY	ISOLEUCINE-SYN	Increasing	2130.94
VALSYN-PWY	VALINE-BIOSYNTHESIS	Increasing	2130.94
PWY-7663	Unsaturated-Fatty-Acids-Biosynthesis	Increasing	2119.08
PWY-7111	Alcohol-Biosynthesis // Pyruvate-Degradation	Increasing	1944.64
BRANCHED-CHAIN-AA-SYN-PWY	Amino-Acid-Biosynthesis // Super-Pathways	Increasing	1931.35
FASYN-ELONG-PWY	Fatty-acid-biosynthesis	Increasing	1928.39
PWY-5104	ISOLEUCINE-SYN	Increasing	1875.38
PWY-5103	ISOLEUCINE-SYN	Increasing	1729.57
NONOXIPENT-PWY	Pentose-Phosphate-Cycle	Increasing	1719.09
TCA	TCA-VARIANTS	Increasing	1711.81
PWY-3001	ISOLEUCINE-SYN // Super-Pathways	Increasing	1708.74
PWY-5667	CDP-diacylglycerol-Biosynthesis	Increasing	1699.61
PWY0-1319	CDP-diacylglycerol-Biosynthesis	Increasing	1699.61
P42-PWY	Reductive-TCA-Cycles	Increasing	1687.83
PWY-6969	TCA-VARIANTS	Increasing	1659.5
PWY-7208	Pyrimidine-Nucleotide-Salvage // Super-Pathways	Increasing	1655.44
PHOSLIPSYN-PWY	Phospholipid-Biosynthesis // Super-Pathways	Increasing	1651.23
DTDPRHAMSYN-PWY	dTDP-Sugar-Biosynthesis	Increasing	1651.17
PWY-7229	Purine-Nucleotide-De-Novo-Biosynthesis // Super-Pathways	Increasing	1617.99
THRESYN-PWY	Super-Pathways // THREONINE-BIOSYNTHESIS	Increasing	1616.82
PWY-5686	UMP-Biosynthesis	Increasing	1605.01
PWY0-162	Pyrimid-Ribonucleot-De-Novo-Biosyn // Super-Pathways	Increasing	1582.57
PWY4FS-7	PhosphatidylglycerolBiosynthesis // Super-Pathways	Increasing	1576.36
PWY4FS-8	PhosphatidylglycerolBiosynthesis // Super-Pathways	Increasing	1576.36
PWY-7219	Purine-Ribonuc-De-Novo-Biosynthesis	Increasing	1571.24
PWY-6126	Purine-Nucleotide-De-Novo-Biosynthesis // Super-Pathways	Increasing	1560.24
PWY-7220	Adenosine-Deoxy-Denovo-Bbiosynthesis	Increasing	1553.47
PWY-7222	Guanosine-Deoxy-Denovo-Biosynthesis	Increasing	1553.47
TRPSYN-PWY	TRYPTOPHAN-BIOSYNTHESIS	Increasing	1524.39
PWY-6122	AIR-Biosynthesis	Increasing	1519.7
PWY-6277	AIR-Biosynthesis // Super-Pathways	Increasing	1519.7
PWY-6121	AIR-Biosynthesis	Increasing	1507.78
PWY-5659	GDP-Sugar-Biosynthesis	Increasing	1506.13
PWY-2942	LYSINE-SYN	Increasing	1477.55
PWY-841	Purine-Nucleotide-De-Novo-Biosynthesis // Super-Pathways	Increasing	1470.76
PWY-7228	Purine-Nucleotide-De-Novo-Biosynthesis // Super-Pathways	Increasing	1460.44
PWY-5097	LYSINE-SYN	Increasing	1448.57
P23-PWY	Reductive-TCA-Cycles	Increasing	1437.52
PWY-6125	Purine-Nucleotide-De-Novo-Biosynthesis // Super-Pathways	Increasing	1432.51
ANAGLYCOLYSIS-PWY	GLYCOLYSIS-VARIANTS	Increasing	1428.14
COMPLETE-ARO-PWY	Amino-Acid-Biosynthesis // Super-Pathways	Increasing	1423.53
PWYG-321	Fatty-acid-biosynthesis	Increasing	1417.4
PWY-5695	Purine-Degradation	Increasing	1406.02
PWY-5188	Tetrapyrrole-Biosynthesis	Increasing	1403.52
SER-GLYSYN-PWY	Amino-Acid-Biosynthesis // Super-Pathways	Increasing	1399.65
CALVIN-PWY	Autotrophic-CO2-Fixation // CARBO-BIOSYNTHESIS // Photosynthesis	Increasing	1397.18
PWY-6897	Super-Pathways // Thiamin-Salvage	Increasing	1394.07
FAO-PWY	Fatty-Acid-Degradation	Increasing	1381.15
PWY-7664	Oleate-Biosynthesis	Increasing	1365.71
PWY-7221	Purine-Ribonuc-De-Novo-Biosynthesis	Increasing	1359.53
PWY-5189	Tetrapyrrole-Biosynthesis	Increasing	1352.62
REDCITCYC	TCA-VARIANTS	Increasing	1348.52
TRNA-CHARGING-PWY	Aminoacyl-tRNAs-Charging // Metabolic-Clusters	Increasing	1340.5
PWY-6467	KDO-Lipid-IV-Transfer // Super-Pathways	Increasing	1332.17
PWY-7323	GDP-Sugar-Biosynthesis // Super-Pathways	Increasing	1330.21
GLUTORN-PWY	L-Ornithine-Biosynthesis	Increasing	1329.92
HISTSYN-PWY	HISTIDINE-SYN	Increasing	1329.9
PWY-6163	Chorismate-Biosynthesis	Increasing	1329.43
ARO-PWY	Chorismate-Biosynthesis // Super-Pathways	Increasing	1328.13
HEMESYN2-PWY	Heme-b-Biosynthesis	Increasing	1326.46
PWY-6387	Acetylmuramoyl-Pentapeptide-Biosynthesis	Increasing	1323.91
RIBOSYN2-PWY	Flavin-Biosynthesis	Increasing	1323.02
PEPTIDOGLYCANSYN-PWY	Peptidoglycan-Biosynthesis // Super-Pathways	Increasing	1320.09
COA-PWY	CoA-Biosynthesis	Increasing	1320.06
PWY-5989	Stearate-Biosynthesis	Increasing	1314.13
PENTOSE-P-PWY	Pentose-Phosphate-Cycle // Super-Pathways	Increasing	1312.91
P108-PWY	Pyruvate-Propanoate-Fermentation	Increasing	1311.52
PWY-6703	SECONDARY-METABOLITE-BIOSYNTHESIS	Increasing	1307.95
PWY-6123	IMP-Biosynthesis	Increasing	1307.11
PWY-6700	Nucleic-Acid-Processing	Increasing	1306.99
POLYISOPRENSYN-PWY	Polyprenyl-Biosynthesis // Super-Pathways	Increasing	1306.61
PWY-6282	Palmitoleate-Biosynthesis	Increasing	1297.97
GLYCOLYSIS	GLYCOLYSIS-VARIANTS	Increasing	1284.9
PWY-7197	Metabolic-Clusters // Pyrimidine-Nucleotide-Salvage	Increasing	1280.59
PWY-7211	Pyrimid-Deoxyribonucleot-De-Novo-Biosyn // Super-Pathways	Increasing	1275.06
PWY-1269	CMP-KDO-Biosynthesis // CMP-Sugar-Biosynthesis	Increasing	1265.83
PWY0-862	5Z-Dodec-5-enoate-Biosynthesis	Increasing	1263.48
OANTIGEN-PWY	Metabolic-Clusters // SUGAR-NUCLEOTIDES // Super-Pathways	Increasing	1256.47
PYRIDNUCSYN-PWY	NAD-SYN	Increasing	1239.28
ARGSYNBSUB-PWY	ARGININE-SYN	Increasing	1236.96
COLANSYN-PWY	Carbohydrates-Biosynthesis // Super-Pathways	Increasing	1236.91
NAGLIPASYN-PWY	Lipid-Biosynthesis // Lipopolysaccharide-Biosynthesis	Increasing	1217.68
ARGSYN-PWY	ARGININE-SYN // Super-Pathways	Increasing	1204.75
PWY-7400	ARGININE-SYN	Increasing	1202.32
NONMEVIPP-PWY	MEP-Pathways	Increasing	1191.68
PWY-7560	MEP-Pathways	Increasing	1191.68
PWY-5154	ARGININE-SYN	Increasing	1188.82
PWY-7094	Fatty-acid-biosynthesis	Increasing	1188.79
PWY0-1586	Peptidoglycan-Biosynthesis	Increasing	1188.35
FASYN-INITIAL-PWY	Fatty-acid-biosynthesis // Super-Pathways	Increasing	1159.09
PWY0-1261	Anhydromuropeptides-Recycling	Increasing	1156.03
PWY-5121	DITERPENOID-SYN // GGPP-Biosynthesis // Super-Pathways	Increasing	1154.52
PWY-5484	GLYCOLYSIS-VARIANTS	Increasing	1153.32
GLUCONEO-PWY	Gluconeogenesis	Increasing	1152.27
PWY-5345	Methionine-De-novo-Biosynthesis // Super-Pathways	Increasing	1147.65
PWY-7184	Metabolic-Clusters // Pyrimid-Deoxyribonucleot-De-Novo-Biosyn	Increasing	1143.09
UDPNAGSYN-PWY	UDP-NAc-Glucosamine-Biosynthesis	Increasing	1143.06
SULFATE-CYS-PWY	Sulfur-Metabolism // Super-Pathways	Increasing	1126.39
SALVADEHYPOX-PWY	Adenosine-Nucleotides-Degradation	Increasing	1119.56
PANTO-PWY	Pantothenate-Biosynthesis	Increasing	1119.4
PWY-6386	Acetylmuramoyl-Pentapeptide-Biosynthesis	Increasing	1117.08
PWY-7234	IMP-Biosynthesis	Increasing	1116.07
GLYCOGENSYNTH-PWY	GLYCOGEN-BIOSYN	Increasing	1113.24
DAPLYSINESYN-PWY	LYSINE-SYN	Increasing	1108.29
PWY-6385	Peptidoglycan-Biosynthesis // Super-Pathways	Increasing	1105.77
PWY-5918	Heme-b-Biosynthesis // Super-Pathways	Increasing	1104.07
PWY-6608	Guanosine-Nucleotides-Degradation	Increasing	1076.51
PWY0-166	Pyrimid-Deoxyribonucleot-De-Novo-Biosyn // Super-Pathways	Increasing	1059.73
PANTOSYN-PWY	CoA-Biosynthesis // Super-Pathways // Vitamin-Biosynthesis	Increasing	1059.59
X1CMET2-PWY	#N/A	Increasing	1042.53
PWY-7200	Pyrimidine-Nucleotide-Salvage // Super-Pathways	Increasing	1037.81
GLYCOCAT-PWY	Glycan-Degradation // Glycogen-Degradation	Increasing	1025.96
PWY-5347	Methionine-De-novo-Biosynthesis // Super-Pathways	Increasing	1024.88
PWY0-1241	ADP-Sugar-Biosynthesis	Increasing	1017.06
PWY-5913	TCA-VARIANTS	Increasing	1013.49
GLYCOLYSIS-E-D	Energy-Metabolism // Super-Pathways	Increasing	1012.64
FOLSYN-PWY	Folate-Biosynthesis // Super-Pathways	Increasing	1008.61
PWY-7196	Pyrimidine-Nucleotide-Salvage // Super-Pathways	Increasing	1008.11
PWY-6147	6-HM-Dihydropterin-PP-Biosynthesis	Increasing	995.696
PWY-7539	6-HM-Dihydropterin-PP-Biosynthesis	Increasing	994.601
SO4ASSIM-PWY	Assimilatory-Sulfate-Reduction // Super-Pathways	Increasing	993.58
THISYN-PWY	Super-Pathways // Thiamine-Biosynthesis	Increasing	979.942
P105-PWY	TCA-VARIANTS	Increasing	974.864
PWY-6737	Starch-Degradation	Increasing	969.684
HSERMETANA-PWY	Methionine-De-novo-Biosynthesis // Super-Pathways	Increasing	967.982
P4-PWY	Amino-Acid-Biosynthesis // Super-Pathways	Increasing	965.022
PWY0-781	Super-Pathways	Increasing	954.931
ANAEROFRUCAT-PWY	Fermentation-to-Lactate // Super-Pathways	Increasing	942.939
MET-SAM-PWY	Super-Pathways	Increasing	933.067
PWY-6609	Adenine-Adenosine-Salvage	Increasing	908.905
LEU-DEG2-PWY	LEUCINE-DEG	Increasing	896.081
PWY-6612	Folate-Biosynthesis // Super-Pathways	Increasing	889.387
PWY-7199	Pyrimidine-Nucleotide-Salvage	Increasing	863.958
HISDEG-PWY	HISTIDINE-DEG	Increasing	862.678
HEME-BIOSYNTHESIS-II	Heme-b-Biosynthesis	Increasing	849.875
PWY-5920	Heme-b-Biosynthesis // Super-Pathways	Increasing	832.009
PWY-5855	Ubiquinone-Biosynthesis	Increasing	830.058
PWY-5856	Ubiquinone-Biosynthesis	Increasing	830.058
PWY-5857	Ubiquinone-Biosynthesis	Increasing	830.058
PWY-6708	Ubiquinone-Biosynthesis	Increasing	830.058
PWY-6478	GDP-Sugar-Biosynthesis	Increasing	828.895
UBISYN-PWY	Super-Pathways // Ubiquinone-Biosynthesis	Increasing	814.46
PWY-6317	GALACTOSE-DEGRADATION	Increasing	798.203
P164-PWY	Fermentation // Purine-Degradation	Increasing	786.935
GLYCOLYSIS-TCA-GLYOX-BYPASS	Energy-Metabolism // Super-Pathways	Increasing	786.167
BIOTIN-BIOSYNTHESIS-PWY	BIOTIN-SYN // Super-Pathways	Increasing	758.62
PWY0-1415	Heme-b-Biosynthesis // Super-Pathways	Increasing	756.164
PWY-4984	NITROGEN-DEG	Increasing	752.193
PWY-6519	7-Keto-8-aminopelargonate-Biosynthesis	Increasing	742.857
PWY-7392	DITERPENOID-SYN // Super-Pathways	Increasing	741.167
PWY-6353	Purine-Degradation // Super-Pathways	Increasing	716.889
FERMENTATION-PWY	Fermentation-to-Acids // Pyruvate-Ethanol-Fermentation	Increasing	691.046
HOMOSER-METSYN-PWY	Methionine-De-novo-Biosynthesis	Increasing	683.816
PYRIDNUCSAL-PWY	NAD-SYN	Increasing	639.648
PWY-7371	14-Dihydroxy-6-Naphthoate-Biosynthesis	Increasing	635.249
GLYOXYLATE-BYPASS	Energy-Metabolism	Increasing	582.552
TCA-GLYOX-BYPASS	Super-Pathways // TCA-VARIANTS	Increasing	567.283
ARG-POLYAMINE-SYN	#N/A	Increasing	556.32
PWY0-1479	Nucleic-Acid-Processing	Increasing	546.166
PWY-7254	TCA-VARIANTS	Increasing	543.51
PWY-7431	AMINE-DEG	Increasing	526.614
PWY0-1298	Pyrimidine-Degradation // Super-Pathways	Increasing	494.695
PWY-5100	Pyruvate-Acetate-Fermentation // Pyruvate-Lactate-Fermentation // Super-Pathways	Increasing	487.411
PWY-6545	Metabolic-Clusters // Pyrimid-Deoxyribonucleot-De-Novo-Biosyn	Increasing	483.442
PWY-5505	GLUTAMATE-SYN // GLUTAMINE-SYN // Metabolic-Clusters // Super-Pathways	Increasing	482.984
PWY0-1296	Purine-Degradation	Increasing	478.882
PWY-7242	SUGAR-ACIDS-DEG	Increasing	446.48
PWY0-1297	NUCLEO-DEG // Super-Pathways	Increasing	416.852
PWY-6892	Thiazole-Biosynthesis	Increasing	416.209
PWY-181	Photosynthesis	Increasing	410.422
PWY-5022	4-Aminobutyraye-Degradation // Acetyl-CoA-Butyrate	Increasing	387.517
POLYAMINSYN3-PWY	Polyamine-Biosynthesis // Super-Pathways	Increasing	376.371
POLYAMSYN-PWY	Polyamine-Biosynthesis // Super-Pathways	Increasing	372.04
GALACTUROCAT-PWY	D-Galacturonate-Degradation	Increasing	367.457
NADSYN-PWY	NAD-SYN // Super-Pathways	Increasing	362.851
PWY-7374	14-Dihydroxy-6-Naphthoate-Biosynthesis	Increasing	359.59
P124-PWY	Acetate-Formation // Fermentation-to-Lactate // Sugars-And-Polysaccharides-Degradation	Increasing	348.812
COBALSYN-PWY	B12-Salvage-From-Cobinamide // Super-Pathways	Increasing	344.503
PWY0-1061	ALANINE-SYN // Super-Pathways	Increasing	335.023
PWY-6269	B12-Salvage-From-Cobinamide // Super-Pathways	Increasing	332.38
PWY-5509	Adenosylcobamide-Biosynthesis	Increasing	329.794
PWY-6507	Sugar-Derivatives	Increasing	310.688
PWY-6628	PHENYLALANINE-SYN // Super-Pathways	Increasing	309.458
PWY-6630	Super-Pathways // TYROSINE-SYN	Increasing	308.363
PWY-6151	S-adenosyl-L-methionine-cycle // Super-Pathways	Increasing	299.737
PWY-6749	CMP-Legionaminate-Biosynthesis	Increasing	293.463
CODH-PWY	Autotrophic-CO2-Fixation	Increasing	287.952
PWY-5028	HISTIDINE-DEG	Increasing	281.613
PWY-5747	Methyl-Citrate-Cycle	Increasing	274.104
PWY-5651	TRYPTOPHAN-DEG	Increasing	254.854
PWY-5676	Acetyl-CoA-Butyrate // Super-Pathways	Increasing	244.055
PWY-6263	Menaquinone-Biosynthesis // Super-Pathways	Increasing	242.011
PWY0-1533	Methylphosphonate-Degradation	Increasing	240.427
PWY-7328	Super-Pathways // UDP-Sugar-Biosynthesis	Increasing	237.9
PWY0-42	Methyl-Citrate-Cycle	Increasing	235.06
PWY490-3	Nitrate-Reduction	Increasing	233.96
PWY-5419	Catechol-Degradation	Increasing	209.162
DENITRIFICATION-PWY	ANAEROBIC-RESPIRATION // Denitrification // Nitrate-Reduction	Increasing	195.238
PWY-5838	Menaquinone-Biosynthesis // Super-Pathways	Increasing	186.278
RHAMCAT-PWY	L-rhamnose-Degradation	Increasing	180.351
PWY-5897	Menaquinone-Biosynthesis // Super-Pathways	Increasing	169.539
PWY-5898	Menaquinone-Biosynthesis // Super-Pathways	Increasing	169.539
PWY-5899	Menaquinone-Biosynthesis // Super-Pathways	Increasing	169.539
PWY-6588	Pyruvate-Degradation	Increasing	167.533
PWY-6876	Energy-Metabolism	Increasing	167.533
PWY-5840	Menaquinone-Biosynthesis // Super-Pathways	Increasing	163.378
ALL-CHORISMATE-PWY	Super-Pathways	Increasing	161.209
NAD-BIOSYNTHESIS-II	NAD-SYN	Increasing	159.365
PWY-7332	Super-Pathways // UDP-Sugar-Biosynthesis	Increasing	157.005
PWY-5741	Energy-Metabolism	Increasing	148.962
PWY-3801	SUCROSE-DEG	Increasing	146.662
PRPP-PWY	Super-Pathways	Increasing	143.933
PROTOCATECHUATE-ORTHO-CLEAVAGE-PWY	Protocatechuate-Degradation	Increasing	135.324
PWY-5861	Demethylmenaquinol-8-Biosynthesis // Super-Pathways	Increasing	130.119
P261-PWY	Coenzyme-M-Biosynthesis	Increasing	129.016
PWY-6728	Energy-Metabolism	Increasing	121.238
PWY-7376	Cobyrinate-diamide-Biosynthesis	Increasing	118.332
PWY-5845	Menaquinone-Biosynthesis // Super-Pathways	Increasing	118.056
PWY-5850	Menaquinone-Biosynthesis // Super-Pathways	Increasing	118.056
PWY-5896	Menaquinone-Biosynthesis // Super-Pathways	Increasing	118.056
DENOVOPURINE2-PWY	Purine-Nucleotide-De-Novo-Biosynthesis // Super-Pathways	Increasing	110.099
ENTBACSYN-PWY	Siderophores-Biosynthesis // Super-Pathways	Increasing	108.526
GALACT-GLUCUROCAT-PWY	Super-Pathways	Increasing	101.666
SUCSYN-PWY	Sucrose-Biosynthesis // Super-Pathways	Increasing	99.4767
PWY-7187	Pyrimid-Deoxyribonucleot-De-Novo-Biosyn	Increasing	93.7278
ASPASN-PWY	Amino-Acid-Biosynthesis // Metabolic-Clusters // Super-Pathways	Increasing	93.4401
KDO-NAGLIPASYN-PWY	Lipid-Biosynthesis // Lipopolysaccharide-Biosynthesis // Super-Pathways	Increasing	85.0189
PWY-1861	Formaldehyde-Assimilation	Increasing	84.9176
PWY-5863	Phylloquinone-Biosynthesis // Super-Pathways	Increasing	83.2639
PWY-5860	Demethylmenaquinol-6-Biosynthesis // Super-Pathways	Increasing	81.038
PWY-5862	Demethylmenaquinone-Biosynthesis // Super-Pathways	Increasing	81.038
PWY0-321	Phenylacetate-Degradation	Increasing	80.5243
GLUCUROCAT-PWY	D-Glucuronate-Degradation // Super-Pathways	Increasing	77.68
PWY-5837	DHNA-Biosynthesis	Increasing	73.6687
RUMP-PWY	Energy-Metabolism // Formaldehyde-Oxidation	Increasing	63.8362
PWY-7090	UDP-Sugar-Biosynthesis	Increasing	50.9908
PWY-7347	Sucrose-Biosynthesis	Increasing	44.7491
PWY-5705	Allantoin-degradation // Super-Pathways	Increasing	31.4751
PWY-3661	Glycine-Betaine-Degradation	Increasing	28.6954
PWY-5304	Sulfur-Oxidation // Super-Pathways	Increasing	22.4667
METH-ACETATE-PWY	METHANOGENESIS	Increasing	18.0845

## Sheet: Table S12.4
Table S14.4 Results of Module 2 comparison between germplasm developed in the 40-50s to the 80s.
Module 2 Significant SIMPER Results (1940-50s compared to 1980s)
Pathways	Super Pathway	Δ across year	Mean Diff
PWY-3781	AEROBIC-RESPIRATION // Electron-Transfer	Increasing	14874.3
PWY-5101	ISOLEUCINE-SYN	Increasing	8105.52
ILEUSYN-PWY	ISOLEUCINE-SYN	Increasing	7728.67
VALSYN-PWY	VALINE-BIOSYNTHESIS	Increasing	7728.67
PWY-5973	Unsaturated-Fatty-Acids-Biosynthesis	Increasing	7726.7
PWY-7663	Unsaturated-Fatty-Acids-Biosynthesis	Increasing	7574.25
PWY-5104	ISOLEUCINE-SYN	Increasing	7347.41
PWY-7111	Alcohol-Biosynthesis // Pyruvate-Degradation	Increasing	7147.08
BRANCHED-CHAIN-AA-SYN-PWY	Amino-Acid-Biosynthesis // Super-Pathways	Increasing	7072.21
FASYN-ELONG-PWY	Fatty-acid-biosynthesis	Increasing	6956.54
NONOXIPENT-PWY	Pentose-Phosphate-Cycle	Increasing	6444.89
P42-PWY	Reductive-TCA-Cycles	Increasing	6411.25
PWY-5103	ISOLEUCINE-SYN	Increasing	6345.93
TCA	TCA-VARIANTS	Increasing	6305.34
PWY-5667	CDP-diacylglycerol-Biosynthesis	Increasing	6256.06
PWY0-1319	CDP-diacylglycerol-Biosynthesis	Increasing	6256.06
PWY-3001	ISOLEUCINE-SYN // Super-Pathways	Increasing	6205.39
PHOSLIPSYN-PWY	Phospholipid-Biosynthesis // Super-Pathways	Increasing	6147.26
PWY-6969	TCA-VARIANTS	Increasing	6126.71
PWY-7208	Pyrimidine-Nucleotide-Salvage // Super-Pathways	Increasing	6019.34
DTDPRHAMSYN-PWY	dTDP-Sugar-Biosynthesis	Increasing	6017.81
PWY-7229	Purine-Nucleotide-De-Novo-Biosynthesis // Super-Pathways	Increasing	5953.5
PWY-5686	UMP-Biosynthesis	Increasing	5944.52
PWY4FS-7	PhosphatidylglycerolBiosynthesis // Super-Pathways	Increasing	5856.87
PWY4FS-8	PhosphatidylglycerolBiosynthesis // Super-Pathways	Increasing	5856.87
PWY0-162	Pyrimid-Ribonucleot-De-Novo-Biosyn // Super-Pathways	Increasing	5851.61
THRESYN-PWY	Super-Pathways // THREONINE-BIOSYNTHESIS	Increasing	5837.54
PWY-7219	Purine-Ribonuc-De-Novo-Biosynthesis	Increasing	5779.54
PWY-6126	Purine-Nucleotide-De-Novo-Biosynthesis // Super-Pathways	Increasing	5741.82
PWY-7220	Adenosine-Deoxy-Denovo-Bbiosynthesis	Increasing	5712.61
PWY-7222	Guanosine-Deoxy-Denovo-Biosynthesis	Increasing	5712.61
TRPSYN-PWY	TRYPTOPHAN-BIOSYNTHESIS	Increasing	5642.16
PWY-5659	GDP-Sugar-Biosynthesis	Increasing	5602.6
PWY-6122	AIR-Biosynthesis	Increasing	5597.29
PWY-6277	AIR-Biosynthesis // Super-Pathways	Increasing	5597.29
PWY-6121	AIR-Biosynthesis	Increasing	5547.74
PWY-841	Purine-Nucleotide-De-Novo-Biosynthesis // Super-Pathways	Increasing	5408.41
PWY-2942	LYSINE-SYN	Increasing	5374.22
PWY-7228	Purine-Nucleotide-De-Novo-Biosynthesis // Super-Pathways	Increasing	5361.35
PWY-5097	LYSINE-SYN	Increasing	5279.6
COMPLETE-ARO-PWY	Amino-Acid-Biosynthesis // Super-Pathways	Increasing	5275.74
PWY-6125	Purine-Nucleotide-De-Novo-Biosynthesis // Super-Pathways	Increasing	5261.42
PWYG-321	Fatty-acid-biosynthesis	Increasing	5212.57
SER-GLYSYN-PWY	Amino-Acid-Biosynthesis // Super-Pathways	Increasing	5211.67
ANAGLYCOLYSIS-PWY	GLYCOLYSIS-VARIANTS	Increasing	5207.02
P23-PWY	Reductive-TCA-Cycles	Increasing	5171.04
PWY-5188	Tetrapyrrole-Biosynthesis	Increasing	5170.75
CALVIN-PWY	Autotrophic-CO2-Fixation // CARBO-BIOSYNTHESIS // Photosynthesis	Increasing	5127
PWY-6897	Super-Pathways // Thiamin-Salvage	Increasing	5097.6
PWY-5695	Purine-Degradation	Increasing	5026.36
PWY-7664	Oleate-Biosynthesis	Increasing	5013.72
PWY-7221	Purine-Ribonuc-De-Novo-Biosynthesis	Increasing	4989.34
PWY-5189	Tetrapyrrole-Biosynthesis	Increasing	4969.23
PWY-7323	GDP-Sugar-Biosynthesis // Super-Pathways	Increasing	4952.12
GLUTORN-PWY	L-Ornithine-Biosynthesis	Increasing	4943.12
PWY-6467	KDO-Lipid-IV-Transfer // Super-Pathways	Increasing	4925.19
PWY-6703	SECONDARY-METABOLITE-BIOSYNTHESIS	Increasing	4923.67
ARO-PWY	Chorismate-Biosynthesis // Super-Pathways	Increasing	4921.08
TRNA-CHARGING-PWY	Aminoacyl-tRNAs-Charging // Metabolic-Clusters	Increasing	4912.83
PWY-6387	Acetylmuramoyl-Pentapeptide-Biosynthesis	Increasing	4891.94
PWY-6163	Chorismate-Biosynthesis	Increasing	4888.14
HISTSYN-PWY	HISTIDINE-SYN	Increasing	4884.72
PEPTIDOGLYCANSYN-PWY	Peptidoglycan-Biosynthesis // Super-Pathways	Increasing	4874.71
HEMESYN2-PWY	Heme-b-Biosynthesis	Increasing	4874.71
RIBOSYN2-PWY	Flavin-Biosynthesis	Increasing	4869.78
FAO-PWY	Fatty-Acid-Degradation	Increasing	4852.09
PENTOSE-P-PWY	Pentose-Phosphate-Cycle // Super-Pathways	Increasing	4851.92
COA-PWY	CoA-Biosynthesis	Increasing	4848.08
PWY-5989	Stearate-Biosynthesis	Increasing	4847.19
P108-PWY	Pyruvate-Propanoate-Fermentation	Increasing	4814.77
POLYISOPRENSYN-PWY	Polyprenyl-Biosynthesis // Super-Pathways	Increasing	4812.59
PWY-6123	IMP-Biosynthesis	Increasing	4811.74
PWY-6700	Nucleic-Acid-Processing	Increasing	4775.47
PWY-6282	Palmitoleate-Biosynthesis	Increasing	4771.57
PWY-7197	Metabolic-Clusters // Pyrimidine-Nucleotide-Salvage	Increasing	4732.15
OANTIGEN-PWY	Metabolic-Clusters // SUGAR-NUCLEOTIDES // Super-Pathways	Increasing	4730.12
GLYCOLYSIS	GLYCOLYSIS-VARIANTS	Increasing	4677.03
PWY-1269	CMP-KDO-Biosynthesis // CMP-Sugar-Biosynthesis	Increasing	4675.66
PWY0-862	5Z-Dodec-5-enoate-Biosynthesis	Increasing	4649.96
ARGSYNBSUB-PWY	ARGININE-SYN	Increasing	4642.69
COLANSYN-PWY	Carbohydrates-Biosynthesis // Super-Pathways	Increasing	4629.71
PYRIDNUCSYN-PWY	NAD-SYN	Increasing	4590.83
REDCITCYC	TCA-VARIANTS	Increasing	4562.11
PWY-7211	Pyrimid-Deoxyribonucleot-De-Novo-Biosyn // Super-Pathways	Increasing	4536.88
NAGLIPASYN-PWY	Lipid-Biosynthesis // Lipopolysaccharide-Biosynthesis	Increasing	4426.88
ARGSYN-PWY	ARGININE-SYN // Super-Pathways	Increasing	4371.08
PWY-7400	ARGININE-SYN	Increasing	4363.15
UDPNAGSYN-PWY	UDP-NAc-Glucosamine-Biosynthesis	Increasing	4320.96
NONMEVIPP-PWY	MEP-Pathways	Increasing	4311.15
PWY-7560	MEP-Pathways	Increasing	4311.15
FASYN-INITIAL-PWY	Fatty-acid-biosynthesis // Super-Pathways	Increasing	4289.72
PWY-5154	ARGININE-SYN	Increasing	4285.22
GLYCOGENSYNTH-PWY	GLYCOGEN-BIOSYN	Increasing	4258.69
PWY-5121	DITERPENOID-SYN // GGPP-Biosynthesis // Super-Pathways	Increasing	4203.11
PWY-5484	GLYCOLYSIS-VARIANTS	Increasing	4165.64
PWY-7094	Fatty-acid-biosynthesis	Increasing	4127.24
PWY-6385	Peptidoglycan-Biosynthesis // Super-Pathways	Increasing	4107.33
GLUCONEO-PWY	Gluconeogenesis	Increasing	4085.16
PWY-7234	IMP-Biosynthesis	Increasing	4059.06
PANTO-PWY	Pantothenate-Biosynthesis	Increasing	4057.58
SULFATE-CYS-PWY	Sulfur-Metabolism // Super-Pathways	Increasing	4055.65
PWY-6386	Acetylmuramoyl-Pentapeptide-Biosynthesis	Increasing	4045.75
PWY-5345	Methionine-De-novo-Biosynthesis // Super-Pathways	Increasing	4042.97
PWY-7184	Metabolic-Clusters // Pyrimid-Deoxyribonucleot-De-Novo-Biosyn	Increasing	4039.96
PWY0-1586	Peptidoglycan-Biosynthesis	Increasing	4006.57
PWY0-1261	Anhydromuropeptides-Recycling	Increasing	3997.53
SALVADEHYPOX-PWY	Adenosine-Nucleotides-Degradation	Increasing	3996.94
DAPLYSINESYN-PWY	LYSINE-SYN	Increasing	3950.08
PWY-5918	Heme-b-Biosynthesis // Super-Pathways	Increasing	3946.3
GLYCOCAT-PWY	Glycan-Degradation // Glycogen-Degradation	Increasing	3863.82
PANTOSYN-PWY	CoA-Biosynthesis // Super-Pathways // Vitamin-Biosynthesis	Increasing	3859.36
PWY-6608	Guanosine-Nucleotides-Degradation	Increasing	3851.69
PWY-7196	Pyrimidine-Nucleotide-Salvage // Super-Pathways	Increasing	3807.63
PWY0-166	Pyrimid-Deoxyribonucleot-De-Novo-Biosyn // Super-Pathways	Increasing	3770.32
PWY0-1241	ADP-Sugar-Biosynthesis	Increasing	3744.5
PWY-7200	Pyrimidine-Nucleotide-Salvage // Super-Pathways	Increasing	3735.94
PWY-5347	Methionine-De-novo-Biosynthesis // Super-Pathways	Increasing	3735.5
GLYCOLYSIS-E-D	Energy-Metabolism // Super-Pathways	Increasing	3716.13
P105-PWY	TCA-VARIANTS	Increasing	3659.08
FOLSYN-PWY	Folate-Biosynthesis // Super-Pathways	Increasing	3627.1
X1CMET2-PWY	#N/A	Increasing	3600.67
SO4ASSIM-PWY	Assimilatory-Sulfate-Reduction // Super-Pathways	Increasing	3587.49
ANAEROFRUCAT-PWY	Fermentation-to-Lactate // Super-Pathways	Increasing	3501.07
PWY-7539	6-HM-Dihydropterin-PP-Biosynthesis	Increasing	3468.67
PWY-6147	6-HM-Dihydropterin-PP-Biosynthesis	Increasing	3464.83
P4-PWY	Amino-Acid-Biosynthesis // Super-Pathways	Increasing	3452.18
PWY-6737	Starch-Degradation	Increasing	3447.66
PWY-5913	TCA-VARIANTS	Increasing	3444.94
PWY0-781	Super-Pathways	Increasing	3415.03
MET-SAM-PWY	Super-Pathways	Increasing	3403.45
HSERMETANA-PWY	Methionine-De-novo-Biosynthesis // Super-Pathways	Increasing	3354.19
PWY-6609	Adenine-Adenosine-Salvage	Increasing	3280.62
PWY-6612	Folate-Biosynthesis // Super-Pathways	Increasing	3175.83
LEU-DEG2-PWY	LEUCINE-DEG	Increasing	3135.77
PWY-5920	Heme-b-Biosynthesis // Super-Pathways	Increasing	3131.55
THISYN-PWY	Super-Pathways // Thiamine-Biosynthesis	Increasing	3085.73
HISDEG-PWY	HISTIDINE-DEG	Increasing	3078.26
PWY-7199	Pyrimidine-Nucleotide-Salvage	Increasing	3014.28
P164-PWY	Fermentation // Purine-Degradation	Increasing	3011.04
PWY-6478	GDP-Sugar-Biosynthesis	Increasing	2991.18
HEME-BIOSYNTHESIS-II	Heme-b-Biosynthesis	Increasing	2951.87
PWY-5855	Ubiquinone-Biosynthesis	Increasing	2924.59
PWY-5856	Ubiquinone-Biosynthesis	Increasing	2924.59
PWY-5857	Ubiquinone-Biosynthesis	Increasing	2924.59
PWY-6708	Ubiquinone-Biosynthesis	Increasing	2924.59
PWY-6317	GALACTOSE-DEGRADATION	Increasing	2917.81
UBISYN-PWY	Super-Pathways // Ubiquinone-Biosynthesis	Increasing	2873.9
PWY-4984	NITROGEN-DEG	Increasing	2873.81
PWY0-1415	Heme-b-Biosynthesis // Super-Pathways	Increasing	2857.71
GLYCOLYSIS-TCA-GLYOX-BYPASS	Energy-Metabolism // Super-Pathways	Increasing	2780.85
BIOTIN-BIOSYNTHESIS-PWY	BIOTIN-SYN // Super-Pathways	Increasing	2744.71
PWY-5971	Palmitate-Biosynthesis	Increasing	2703.28
PWY-6519	7-Keto-8-aminopelargonate-Biosynthesis	Increasing	2696.8
HOMOSER-METSYN-PWY	Methionine-De-novo-Biosynthesis	Increasing	2527.01
PWY-7392	DITERPENOID-SYN // Super-Pathways	Increasing	2462.92
PYRIDNUCSAL-PWY	NAD-SYN	Increasing	2451.97
PWY-6353	Purine-Degradation // Super-Pathways	Increasing	2430.69
FERMENTATION-PWY	Fermentation-to-Acids // Pyruvate-Ethanol-Fermentation	Increasing	2340.65
PWY-7371	14-Dihydroxy-6-Naphthoate-Biosynthesis	Increasing	2213.29
ARG-POLYAMINE-SYN	#N/A	Increasing	2004.17
PWY-5505	GLUTAMATE-SYN // GLUTAMINE-SYN // Metabolic-Clusters // Super-Pathways	Increasing	2000
TCA-GLYOX-BYPASS	Super-Pathways // TCA-VARIANTS	Increasing	1984.04
PWY0-1298	Pyrimidine-Degradation // Super-Pathways	Increasing	1980.12
GLYOXYLATE-BYPASS	Energy-Metabolism	Increasing	1973.17
PWY0-1296	Purine-Degradation	Increasing	1909.12
PWY0-1479	Nucleic-Acid-Processing	Increasing	1848.76
PWY-7431	AMINE-DEG	Increasing	1848.07
PWY-5100	Pyruvate-Acetate-Fermentation // Pyruvate-Lactate-Fermentation // Super-Pathways	Increasing	1819.16
PWY-6545	Metabolic-Clusters // Pyrimid-Deoxyribonucleot-De-Novo-Biosyn	Increasing	1787.71
PWY-7254	TCA-VARIANTS	Increasing	1700.66
PWY-181	Photosynthesis	Increasing	1672.93
P124-PWY	Acetate-Formation // Fermentation-to-Lactate // Sugars-And-Polysaccharides-Degradation	Increasing	1527.2
PWY-7242	SUGAR-ACIDS-DEG	Increasing	1475.62
PWY0-1297	NUCLEO-DEG // Super-Pathways	Increasing	1441.78
PWY-5022	4-Aminobutyraye-Degradation // Acetyl-CoA-Butyrate	Increasing	1385.68
NADSYN-PWY	NAD-SYN // Super-Pathways	Increasing	1373.53
COBALSYN-PWY	B12-Salvage-From-Cobinamide // Super-Pathways	Increasing	1332.68
POLYAMSYN-PWY	Polyamine-Biosynthesis // Super-Pathways	Increasing	1325.32
PWY-6151	S-adenosyl-L-methionine-cycle // Super-Pathways	Increasing	1294.93
POLYAMINSYN3-PWY	Polyamine-Biosynthesis // Super-Pathways	Increasing	1250.73
PWY0-1061	ALANINE-SYN // Super-Pathways	Increasing	1219.6
PWY-6749	CMP-Legionaminate-Biosynthesis	Increasing	1209.83
CODH-PWY	Autotrophic-CO2-Fixation	Increasing	1200.78
PWY-6628	PHENYLALANINE-SYN // Super-Pathways	Increasing	1167.94
PWY-6630	Super-Pathways // TYROSINE-SYN	Increasing	1164.49
PWY-6892	Thiazole-Biosynthesis	Increasing	1162.39
GALACTUROCAT-PWY	D-Galacturonate-Degradation	Increasing	1145.11
PWY-6269	B12-Salvage-From-Cobinamide // Super-Pathways	Increasing	1089.69
PWY-5509	Adenosylcobamide-Biosynthesis	Increasing	1085.92
PWY-7374	14-Dihydroxy-6-Naphthoate-Biosynthesis	Increasing	1064
PWY-5028	HISTIDINE-DEG	Increasing	1053
PWY-6507	Sugar-Derivatives	Increasing	972.169
PWY-5651	TRYPTOPHAN-DEG	Increasing	967.784
P161-PWY	Acetate-Formation // Pyruvate-Ethanol-Fermentation	Increasing	944.404
PWY-5747	Methyl-Citrate-Cycle	Increasing	917.529
PWY-5676	Acetyl-CoA-Butyrate // Super-Pathways	Increasing	867.064
PWY-6263	Menaquinone-Biosynthesis // Super-Pathways	Increasing	865.444
PWY0-42	Methyl-Citrate-Cycle	Increasing	854.857
PWY-7328	Super-Pathways // UDP-Sugar-Biosynthesis	Increasing	811.239
PWY0-1533	Methylphosphonate-Degradation	Increasing	805.142
PWY490-3	Nitrate-Reduction	Increasing	795.1
PWY-5419	Catechol-Degradation	Increasing	753.349
PWY-5838	Menaquinone-Biosynthesis // Super-Pathways	Increasing	729.216
TYRFUMCAT-PWY	TYROSINE-DEG	Increasing	678.006
P221-PWY	Other-Degradation	Increasing	671.674
PWY-5897	Menaquinone-Biosynthesis // Super-Pathways	Increasing	668.394
PWY-5898	Menaquinone-Biosynthesis // Super-Pathways	Increasing	668.394
PWY-5899	Menaquinone-Biosynthesis // Super-Pathways	Increasing	668.394
DENITRIFICATION-PWY	ANAEROBIC-RESPIRATION // Denitrification // Nitrate-Reduction	Increasing	628.037
PWY-5654	CARBOXYLATES-DEG	Increasing	604.332
PWY-5840	Menaquinone-Biosynthesis // Super-Pathways	Increasing	600.935
PWY-5647	2-Nirobenzoate-Degradation // Super-Pathways	Increasing	587.829
RHAMCAT-PWY	L-rhamnose-Degradation	Increasing	576.324
NAD-BIOSYNTHESIS-II	NAD-SYN	Increasing	575.774
ALL-CHORISMATE-PWY	Super-Pathways	Increasing	571.94
PWY-6588	Pyruvate-Degradation	Increasing	565.573
PWY-6876	Energy-Metabolism	Increasing	565.573
P261-PWY	Coenzyme-M-Biosynthesis	Increasing	527.725
PWY-5861	Demethylmenaquinol-8-Biosynthesis // Super-Pathways	Increasing	511.938
PWY-5741	Energy-Metabolism	Increasing	496.004
PWY-7315	dTDP-Sugar-Biosynthesis	Increasing	469.181
PWY-7332	Super-Pathways // UDP-Sugar-Biosynthesis	Increasing	467.292
PWY-5845	Menaquinone-Biosynthesis // Super-Pathways	Increasing	406.507
PWY-5850	Menaquinone-Biosynthesis // Super-Pathways	Increasing	406.507
PWY-5896	Menaquinone-Biosynthesis // Super-Pathways	Increasing	406.507
PWY-7376	Cobyrinate-diamide-Biosynthesis	Increasing	391.988
ENTBACSYN-PWY	Siderophores-Biosynthesis // Super-Pathways	Increasing	364.973
PWY-6728	Energy-Metabolism	Increasing	358.79
PWY-5863	Phylloquinone-Biosynthesis // Super-Pathways	Increasing	351.422
PRPP-PWY	Super-Pathways	Increasing	332.421
PWY-5837	DHNA-Biosynthesis	Increasing	311.582
SUCSYN-PWY	Sucrose-Biosynthesis // Super-Pathways	Increasing	296.707
ASPASN-PWY	Amino-Acid-Biosynthesis // Metabolic-Clusters // Super-Pathways	Increasing	296.378
PWY-5860	Demethylmenaquinol-6-Biosynthesis // Super-Pathways	Increasing	278.808
PWY-5862	Demethylmenaquinone-Biosynthesis // Super-Pathways	Increasing	278.808
PWY0-321	Phenylacetate-Degradation	Increasing	251.979
PWY-1861	Formaldehyde-Assimilation	Increasing	245.282
PWY-621	SUCROSE-DEG	Increasing	221.545
RUMP-PWY	Energy-Metabolism // Formaldehyde-Oxidation	Increasing	184.268
GLUCOSE1PMETAB-PWY	Sugars-And-Polysaccharides-Degradation	Increasing	169.234
PWY-5384	SUCROSE-DEG	Increasing	165.531
PWY-7090	UDP-Sugar-Biosynthesis	Increasing	154.654
PWY-6572	Glycosaminoglycan-Degradation	Increasing	137.793
PWY-7347	Sucrose-Biosynthesis	Increasing	129.328
PWY-5705	Allantoin-degradation // Super-Pathways	Increasing	93.5191
PWY-5304	Sulfur-Oxidation // Super-Pathways	Increasing	63.9667
PWY-5655	Super-Pathways // TRYPTOPHAN-DEG	Increasing	49.2522
PWY-5180	Super-Pathways // TOLUENE-DEG	Increasing	34.1064
PWY-5182	Super-Pathways // TOLUENE-DEG	Increasing	34.1064
PWY-5420	Catechol-Degradation // Super-Pathways	Increasing	29.8395
PWY-6505	Super-Pathways // TRYPTOPHAN-DEG	Increasing	24.1327
PWY-5415	Catechol-Degradation // Super-Pathways	Increasing	21.6616
PWY-5430	Benzoate-Degradation // Super-Pathways	Increasing	13.4138
PWY-6210	AROMATIC-COMPOUNDS-DEGRADATION	Increasing	11.582

## Sheet: Table S12.5
Table S14.5 Results of Module 3 comparison between germplasm developed in the 1940-50s to the 1960-70s.
Module 3 Significant SIMPER Results (1940-50s compared to 1960-70s)
Pathways	Super Pathway	Δ across year	Mean Diff
PWY-6588	Pyruvate-Degradation	Decreasing	-2451.95
PWY-5676	Acetyl-CoA-Butyrate	Decreasing	-2213.45
PWY-5100	Pyruvate-Acetate-Fermentation // Pyruvate-Lactate-Fermentation	Decreasing	-1752.86
PWY-6895	Thiamine-Biosynthesis	Decreasing	-1729.68
PWY-5104	ISOLEUCINE-SYN	Decreasing	-1679.75
PWY-5971	Palmitate-Biosynthesis	Decreasing	-1627.16
PWY-6901	Sugars-And-Polysaccharides-Degradation	Decreasing	-1602.25
PWY-6590	Pyruvate-Degradation	Decreasing	-1471.39
ASPASN-PWY	Amino-Acid-Biosynthesis // Metabolic-Clusters	Decreasing	-1445.52
P23-PWY	Reductive-TCA-Cycles	Decreasing	-1425.78
CENTFERM-PWY	Acetyl-CoA-Butyrate // Pyruvate-Degradation	Decreasing	-1362.85
DENOVOPURINE2-PWY	Purine-Nucleotide-De-Novo-Biosynthesis	Decreasing	-1358.98
PWY-7377	Cobyrinate-diamide-Biosynthesis	Decreasing	-1205.89
PWY-5304	Sulfur-Oxidation	Decreasing	-1193.38
PWY-7003	Alcohol-Biosynthesis	Decreasing	-1075.69
HEXITOLDEGSUPER-PWY	SUGAR-ALCOHOLS-DEG	Decreasing	-1043.23
PWY-7187	Pyrimid-Deoxyribonucleot-De-Novo-Biosyn	Decreasing	-1013.8
PWY-6892	Thiazole-Biosynthesis	Decreasing	-1009
PWY-5507	De-Novo-Adenosylcobalamin-Biosynthesis	Decreasing	-978.968
PRPP-PWY	Super-Pathways	Decreasing	-933.125
GLYCOCAT-PWY	Glycan-Degradation // Glycogen-Degradation	Decreasing	-892.979
PWY-7332	UDP-Sugar-Biosynthesis	Decreasing	-876.639
P161-PWY	Acetate-Formation // Pyruvate-Ethanol-Fermentation	Decreasing	-840.21
RHAMCAT-PWY	L-rhamnose-Degradation	Decreasing	-826.702
P42-PWY	Reductive-TCA-Cycles	Decreasing	-819.207
PWY-7392	DITERPENOID-SYN	Decreasing	-817.927
PWY-6737	Starch-Degradation	Decreasing	-800.59
PWY-6891	Thiazole-Biosynthesis	Decreasing	-763
P164-PWY	Fermentation // Purine-Degradation	Decreasing	-738.363
P381-PWY	De-Novo-Adenosylcobalamin-Biosynthesis	Decreasing	-696.077
P461-PWY	Acetate-Formation // Fermentation-to-Lactate // Pyruvate-Ethanol-Fermentation // SUGAR-ALCOHOLS-DEG	Decreasing	-658.598
ARGORNPROST-PWY	ARGININE-DEG	Decreasing	-651.315
PWY-7456	POLYSACCHARIDES-DEG	Decreasing	-637.575
PWY-6545	Metabolic-Clusters // Pyrimid-Deoxyribonucleot-De-Novo-Biosyn	Decreasing	-601.968
PWY-7013	Alcohol-Degradation // Fermentation-to-propanoate	Decreasing	-568.968
PWY-5677	Acetyl-CoA-Butyrate	Decreasing	-551.301
PWY-1861	Formaldehyde-Assimilation	Decreasing	-542.779
P162-PWY	Acetate-Formation // Acetyl-CoA-Butyrate // GLUTAMATE-DEG	Decreasing	-530.43
PWY0-845	Vitamin-B6-Biosynthesis	Decreasing	-500.417
PWY-5177	CARBOXYLATES-DEG	Decreasing	-461.245
PWY-6876	Energy-Metabolism	Decreasing	-442.143
PWY0-1415	Heme-b-Biosynthesis	Decreasing	-380.014
PWY0-1298	Pyrimidine-Degradation	Decreasing	-374.571
METH-ACETATE-PWY	METHANOGENESIS	Decreasing	-355.135
PWY-6609	Adenine-Adenosine-Salvage	Decreasing	-344.36
P125-PWY	Butanediol-Biosynthesis	Decreasing	-344.276
FUCCAT-PWY	Sugars-And-Polysaccharides-Degradation	Decreasing	-323.946
PWY-6728	Energy-Metabolism	Decreasing	-323.529
PWY-7431	AMINE-DEG	Decreasing	-322.468
RUMP-PWY	Energy-Metabolism // Formaldehyde-Oxidation	Decreasing	-309.826
POLYAMSYN-PWY	Polyamine-Biosynthesis	Decreasing	-285.948
PWY-7210	Metabolic-Clusters // Pyrimidine-Nucleotide-Salvage	Decreasing	-276.026
P441-PWY	CARBOXYLATES-DEG	Decreasing	-265.588
PWY490-3	Nitrate-Reduction	Decreasing	-259.217
PWY0-1297	NUCLEO-DEG	Decreasing	-246.929
TEICHOICACID-PWY	Teichoic-Acids-Biosynthesis	Decreasing	-240.338
KDO-NAGLIPASYN-PWY	Lipid-Biosynthesis // Lipopolysaccharide-Biosynthesis	Decreasing	-204.273
PWY-7198	Metabolic-Clusters // Pyrimid-Deoxyribonucleot-De-Novo-Biosyn	Decreasing	-202.372
PWY-621	SUCROSE-DEG	Decreasing	-200.684
PWY-6906	Chitin-Degradation	Decreasing	-200.647
PWY-5005	BIOTIN-SYN	Decreasing	-193.673
PWY-5840	Menaquinone-Biosynthesis	Decreasing	-190.786
PWY-5897	Menaquinone-Biosynthesis	Decreasing	-162.897
PWY-5898	Menaquinone-Biosynthesis	Decreasing	-162.897
PWY-5899	Menaquinone-Biosynthesis	Decreasing	-162.897
PWY-5838	Menaquinone-Biosynthesis	Decreasing	-162.672
ARG-POLYAMINE-SYN	#N/A	Decreasing	-161.169
PWY-5088	Fermentation-to-propanoate // GLUTAMATE-DEG	Decreasing	-149.064
POLYAMINSYN3-PWY	Polyamine-Biosynthesis	Decreasing	-145.861
P122-PWY	Fermentation-to-Lactate // Pyruvate-Ethanol-Fermentation	Decreasing	-145.719
PWY-5861	Demethylmenaquinol-8-Biosynthesis	Decreasing	-143.779
ARGDEG-PWY	ARGININE-DEG	Decreasing	-139.71
ORNARGDEG-PWY	ARGININE-DEG	Decreasing	-139.71
LPSSYN-PWY	Lipid-Biosynthesis	Decreasing	-128.84
PWY-5863	Phylloquinone-Biosynthesis	Decreasing	-127.582
FUC-RHAMCAT-PWY	Super-Pathways	Decreasing	-116.064
PWY-5837	DHNA-Biosynthesis	Decreasing	-115.577
PWY0-1296	Purine-Degradation	Decreasing	-109.316
METHGLYUT-PWY	Aldehyde-Degradation	Decreasing	-87.1046
GOLPDLCAT-PWY	GLYCEROL-DEG	Decreasing	-84.3759
PWY-7315	dTDP-Sugar-Biosynthesis	Decreasing	-81.9836
PWY0-1338	Antibiotic-Resistance // Lipopolysaccharide-Biosynthesis	Decreasing	-70.8351
ECASYN-PWY	Lipopolysaccharide-Biosynthesis	Decreasing	-64.5124
GLYCOL-GLYOXDEG-PWY	Alcohol-Degradation	Decreasing	-58.0632
PWY-1361	Benzoyl-CoA-Degradation	Decreasing	-49.2395
HCAMHPDEG-PWY	Phenolic-Compounds-Degradation	Decreasing	-47.656
PWY-6690	Phenolic-Compounds-Degradation	Decreasing	-47.656
P163-PWY	Acetate-Formation // Acetyl-CoA-Butyrate // LYSINE-DEG	Decreasing	-46.0477
CRNFORCAT-PWY	Creatinine-Degradation	Decreasing	-42.1066
GLYCOGENSYNTH-PWY	GLYCOGEN-BIOSYN	Decreasing	-39.6364
PWY-4722	Creatinine-Degradation	Decreasing	-37.2134
BENZCOA-PWY	AROMATIC-COMPOUNDS-DEGRADATION	Decreasing	-27.5783
PWY-5910	DITERPENOID-SYN // GGPP-Biosynthesis	Decreasing	-26.7533
KETOGLUCONMET-PWY	SUGAR-ACIDS-DEG	Decreasing	-26.6573
CENTBENZCOA-PWY	Benzoyl-CoA-Degradation	Decreasing	-25.179
PWY-922	Mevalonate-Pathways	Decreasing	-18.9241
P562-PWY	SUGAR-ALCOHOLS-DEG	Decreasing	-17.4041
PWY5F9-12	AROMATIC-COMPOUNDS-DEGRADATION	Decreasing	-1.17031
PWY-6396	Butanediol-Biosynthesis	Increasing	0.891102
P124-PWY	Acetate-Formation // Fermentation-to-Lactate // Sugars-And-Polysaccharides-Degradation	Increasing	3.72572
PWY-7196	Pyrimidine-Nucleotide-Salvage	Increasing	17.5897
GALACT-GLUCUROCAT-PWY	Super-Pathways	Increasing	30.2481
PWY-6562	Polyamine-Biosynthesis	Increasing	41.7924
PWY-7090	UDP-Sugar-Biosynthesis	Increasing	42.1806
PWY-6071	AMINE-DEG // Phenolic-Compounds-Degradation	Increasing	57.827
GALACTARDEG-PWY	D-Galactarate-Degradation	Increasing	67.4159
GLUCARGALACTSUPER-PWY	Super-Pathways	Increasing	67.4159
PWY-6957	MANDELATE-DEG	Increasing	74.1796
GLUCARDEG-PWY	D-Glucarate-Degradation	Increasing	74.7784
PWY-5860	Demethylmenaquinol-6-Biosynthesis	Increasing	80.4977
PWY-5862	Demethylmenaquinone-Biosynthesis	Increasing	80.4977
PWY-6263	Menaquinone-Biosynthesis	Increasing	80.5849
PWY-6731	Starch-Degradation	Increasing	85.7902
ENTBACSYN-PWY	Siderophores-Biosynthesis	Increasing	92.2168
ALL-CHORISMATE-PWY	Super-Pathways	Increasing	111.29
PWY-5741	Energy-Metabolism	Increasing	116.429
PWY-5845	Menaquinone-Biosynthesis	Increasing	120.337
PWY-5850	Menaquinone-Biosynthesis	Increasing	120.337
PWY-5896	Menaquinone-Biosynthesis	Increasing	120.337
DENITRIFICATION-PWY	ANAEROBIC-RESPIRATION // Denitrification // Nitrate-Reduction	Increasing	125.663
PWY-6478	GDP-Sugar-Biosynthesis	Increasing	152.535
PWY-7242	SUGAR-ACIDS-DEG	Increasing	170.461
GLUCUROCAT-PWY	D-Glucuronate-Degradation	Increasing	206.315
PWY-5022	4-Aminobutyraye-Degradation // Acetyl-CoA-Butyrate	Increasing	212.57
PWY-7237	SUGAR-ALCOHOLS-DEG	Increasing	271.286
GALACTUROCAT-PWY	D-Galacturonate-Degradation	Increasing	279.249
PWY-6353	Purine-Degradation	Increasing	309.995
NAD-BIOSYNTHESIS-II	NAD-SYN	Increasing	317.425
HOMOSER-METSYN-PWY	Methionine-De-novo-Biosynthesis	Increasing	318.216
FERMENTATION-PWY	Fermentation-to-Acids // Pyruvate-Ethanol-Fermentation	Increasing	343.419
PWY-6317	GALACTOSE-DEGRADATION	Increasing	367.027
PWY0-1241	ADP-Sugar-Biosynthesis	Increasing	386.183
PWY-6608	Guanosine-Nucleotides-Degradation	Increasing	389.506
PWY-6185	AROMATIC-COMPOUNDS-DEGRADATION	Increasing	396.678
PWY-7376	Cobyrinate-diamide-Biosynthesis	Increasing	436.633
PWY-5121	DITERPENOID-SYN // GGPP-Biosynthesis	Increasing	479.655
PWY0-321	Phenylacetate-Degradation	Increasing	484.003
THISYN-PWY	Thiamine-Biosynthesis	Increasing	530.171
PWY-5484	GLYCOLYSIS-VARIANTS	Increasing	557.092
PWY-5181	TOLUENE-DEG	Increasing	570.446
PWY-6269	B12-Salvage-From-Cobinamide	Increasing	580.203
PWY-5509	Adenosylcobamide-Biosynthesis	Increasing	583.293
PWY-5347	Methionine-De-novo-Biosynthesis	Increasing	613.116
COBALSYN-PWY	B12-Salvage-From-Cobinamide	Increasing	622.765
PWY-4984	NITROGEN-DEG	Increasing	638.153
MET-SAM-PWY	Super-Pathways	Increasing	658.683
NONOXIPENT-PWY	Pentose-Phosphate-Cycle	Increasing	699.436
PWY-6507	Sugar-Derivatives	Increasing	714.27
PWY-5384	SUCROSE-DEG	Increasing	735.005
REDCITCYC	TCA-VARIANTS	Increasing	749.561
GLYCOLYSIS	GLYCOLYSIS-VARIANTS	Increasing	754.868
ANAEROFRUCAT-PWY	Fermentation-to-Lactate	Increasing	781.099
PWY-181	Photosynthesis	Increasing	789.416
GLUCOSE1PMETAB-PWY	Sugars-And-Polysaccharides-Degradation	Increasing	828.988
ANAGLYCOLYSIS-PWY	GLYCOLYSIS-VARIANTS	Increasing	832.191
PWY-5505	GLUTAMATE-SYN // GLUTAMINE-SYN // Metabolic-Clusters	Increasing	880.581
DTDPRHAMSYN-PWY	dTDP-Sugar-Biosynthesis	Increasing	887.402
PWY-6151	S-adenosyl-L-methionine-cycle	Increasing	937.022
ARGSYN-PWY	ARGININE-SYN	Increasing	962.846
PWY-7400	ARGININE-SYN	Increasing	971.093
PWY-5028	HISTIDINE-DEG	Increasing	973.437
PPGPPMET-PWY	Metabolic-Regulators	Increasing	1010.89
PWY-7199	Pyrimidine-Nucleotide-Salvage	Increasing	1037.03
PWY-7254	TCA-VARIANTS	Increasing	1041.06
PWY-7328	UDP-Sugar-Biosynthesis	Increasing	1066.38
PYRIDNUCSAL-PWY	NAD-SYN	Increasing	1068.28
PWY-5154	ARGININE-SYN	Increasing	1070.74
PANTOSYN-PWY	CoA-Biosynthesis // Vitamin-Biosynthesis	Increasing	1072.64
PWY0-1061	ALANINE-SYN	Increasing	1074.92
PWY4FS-7	PhosphatidylglycerolBiosynthesis	Increasing	1097.08
PWY4FS-8	PhosphatidylglycerolBiosynthesis	Increasing	1097.08
P4-PWY	Amino-Acid-Biosynthesis	Increasing	1100.01
PWY-6467	KDO-Lipid-IV-Transfer	Increasing	1100.3
PANTO-PWY	Pantothenate-Biosynthesis	Increasing	1104.46
PWY0-781	Super-Pathways	Increasing	1132.53
PWY-1269	CMP-KDO-Biosynthesis // CMP-Sugar-Biosynthesis	Increasing	1161.53
GLUCONEO-PWY	Gluconeogenesis	Increasing	1163.06
HISDEG-PWY	HISTIDINE-DEG	Increasing	1192.42
PWY-6630	TYROSINE-SYN	Increasing	1236.42
PWY0-1261	Anhydromuropeptides-Recycling	Increasing	1238.62
PWY-6386	Acetylmuramoyl-Pentapeptide-Biosynthesis	Increasing	1244.97
PWY-6385	Peptidoglycan-Biosynthesis	Increasing	1254.46
SALVADEHYPOX-PWY	Adenosine-Nucleotides-Degradation	Increasing	1267.32
TRNA-CHARGING-PWY	Aminoacyl-tRNAs-Charging // Metabolic-Clusters	Increasing	1280.39
TYRFUMCAT-PWY	TYROSINE-DEG	Increasing	1288.01
PENTOSE-P-PWY	Pentose-Phosphate-Cycle	Increasing	1292.35
GLYCOLYSIS-E-D	Energy-Metabolism	Increasing	1293.67
PWY-6703	SECONDARY-METABOLITE-BIOSYNTHESIS	Increasing	1296
CALVIN-PWY	Autotrophic-CO2-Fixation // CARBO-BIOSYNTHESIS // Photosynthesis	Increasing	1308.24
PYRIDNUCSYN-PWY	NAD-SYN	Increasing	1312.73
PWY-6628	PHENYLALANINE-SYN	Increasing	1315.11
NAGLIPASYN-PWY	Lipid-Biosynthesis // Lipopolysaccharide-Biosynthesis	Increasing	1370.67
PWY-7200	Pyrimidine-Nucleotide-Salvage	Increasing	1378.1
COLANSYN-PWY	Carbohydrates-Biosynthesis	Increasing	1388
PROTOCATECHUATE-ORTHO-CLEAVAGE-PWY	Protocatechuate-Degradation	Increasing	1410.75
OANTIGEN-PWY	Metabolic-Clusters // SUGAR-NUCLEOTIDES	Increasing	1426.42
GLYCOLYSIS-TCA-GLYOX-BYPASS	Energy-Metabolism	Increasing	1469.84
PWY-5918	Heme-b-Biosynthesis	Increasing	1481
ARO-PWY	Chorismate-Biosynthesis	Increasing	1486.02
PWY-6163	Chorismate-Biosynthesis	Increasing	1496.9
BIOTIN-BIOSYNTHESIS-PWY	BIOTIN-SYN	Increasing	1521.52
PWY-6387	Acetylmuramoyl-Pentapeptide-Biosynthesis	Increasing	1523.73
PEPTIDOGLYCANSYN-PWY	Peptidoglycan-Biosynthesis	Increasing	1524.4
PWY-7221	Purine-Ribonuc-De-Novo-Biosynthesis	Increasing	1529.01
PWY-5189	Tetrapyrrole-Biosynthesis	Increasing	1540.74
PWY-2942	LYSINE-SYN	Increasing	1545.7
RIBOSYN2-PWY	Flavin-Biosynthesis	Increasing	1560.31
PWY0-1479	Nucleic-Acid-Processing	Increasing	1563.46
PWY-6123	IMP-Biosynthesis	Increasing	1564.92
PWY-6612	Folate-Biosynthesis	Increasing	1569.61
GLUTORN-PWY	L-Ornithine-Biosynthesis	Increasing	1570.69
COMPLETE-ARO-PWY	Amino-Acid-Biosynthesis	Increasing	1575.35
THRESYN-PWY	THREONINE-BIOSYNTHESIS	Increasing	1588.45
COA-PWY	CoA-Biosynthesis	Increasing	1592.98
NONMEVIPP-PWY	MEP-Pathways	Increasing	1598.52
PWY-7560	MEP-Pathways	Increasing	1598.52
PWY-6519	7-Keto-8-aminopelargonate-Biosynthesis	Increasing	1602.53
ARGSYNBSUB-PWY	ARGININE-SYN	Increasing	1609.42
PWY-5097	LYSINE-SYN	Increasing	1614.77
PWY0-1586	Peptidoglycan-Biosynthesis	Increasing	1634.31
HISTSYN-PWY	HISTIDINE-SYN	Increasing	1672.25
PWY-5188	Tetrapyrrole-Biosynthesis	Increasing	1691.82
UDPNAGSYN-PWY	UDP-NAc-Glucosamine-Biosynthesis	Increasing	1693.47
FOLSYN-PWY	Folate-Biosynthesis	Increasing	1711.24
LEU-DEG2-PWY	LEUCINE-DEG	Increasing	1720.03
PWY-7219	Purine-Ribonuc-De-Novo-Biosynthesis	Increasing	1749.74
TRPSYN-PWY	TRYPTOPHAN-BIOSYNTHESIS	Increasing	1759.21
DAPLYSINESYN-PWY	LYSINE-SYN	Increasing	1765.96
PWY-7197	Metabolic-Clusters // Pyrimidine-Nucleotide-Salvage	Increasing	1772.6
HSERMETANA-PWY	Methionine-De-novo-Biosynthesis	Increasing	1773.11
PWY-7208	Pyrimidine-Nucleotide-Salvage	Increasing	1789.97
POLYISOPRENSYN-PWY	Polyprenyl-Biosynthesis	Increasing	1797.72
SER-GLYSYN-PWY	Amino-Acid-Biosynthesis	Increasing	1802.15
PWY-3001	ISOLEUCINE-SYN	Increasing	1811.3
X1CMET2-PWY	#N/A	Increasing	1827.13
PWY0-166	Pyrimid-Deoxyribonucleot-De-Novo-Biosyn	Increasing	1840.48
FASYN-INITIAL-PWY	Fatty-acid-biosynthesis	Increasing	1855.7
PWY-6700	Nucleic-Acid-Processing	Increasing	1884.18
PWY-7228	Purine-Nucleotide-De-Novo-Biosynthesis	Increasing	1937.01
PWY-6125	Purine-Nucleotide-De-Novo-Biosynthesis	Increasing	1943.77
PWY-841	Purine-Nucleotide-De-Novo-Biosynthesis	Increasing	1946.3
PWY-7234	IMP-Biosynthesis	Increasing	1959.8
PWY-5345	Methionine-De-novo-Biosynthesis	Increasing	1965.22
PWY-7323	GDP-Sugar-Biosynthesis	Increasing	1968.11
PWY-5686	UMP-Biosynthesis	Increasing	1968.97
PWY-7539	6-HM-Dihydropterin-PP-Biosynthesis	Increasing	1978.75
PWY-5659	GDP-Sugar-Biosynthesis	Increasing	1997.06
PWY-6147	6-HM-Dihydropterin-PP-Biosynthesis	Increasing	2009.45
PWY-7229	Purine-Nucleotide-De-Novo-Biosynthesis	Increasing	2026.38
PWY-7184	Metabolic-Clusters // Pyrimid-Deoxyribonucleot-De-Novo-Biosyn	Increasing	2028.17
PWY-6126	Purine-Nucleotide-De-Novo-Biosynthesis	Increasing	2029.32
PWY-6897	Thiamin-Salvage	Increasing	2057.24
PWY0-162	Pyrimid-Ribonucleot-De-Novo-Biosyn	Increasing	2057.95
PHOSLIPSYN-PWY	Phospholipid-Biosynthesis	Increasing	2090.02
PWY-5920	Heme-b-Biosynthesis	Increasing	2106.82
PWY-5913	TCA-VARIANTS	Increasing	2110.18
PWY-5103	ISOLEUCINE-SYN	Increasing	2111.54
PWY-7211	Pyrimid-Deoxyribonucleot-De-Novo-Biosyn	Increasing	2138.42
BRANCHED-CHAIN-AA-SYN-PWY	Amino-Acid-Biosynthesis	Increasing	2191.91
GLYOXYLATE-BYPASS	Energy-Metabolism	Increasing	2194.88
PWY-6122	AIR-Biosynthesis	Increasing	2202.86
PWY-6277	AIR-Biosynthesis	Increasing	2202.86
P108-PWY	Pyruvate-Propanoate-Fermentation	Increasing	2225.92
PWY-5667	CDP-diacylglycerol-Biosynthesis	Increasing	2243.3
PWY0-1319	CDP-diacylglycerol-Biosynthesis	Increasing	2243.3
SULFATE-CYS-PWY	Sulfur-Metabolism	Increasing	2255.44
PWY0-862	5Z-Dodec-5-enoate-Biosynthesis	Increasing	2268.14
HEME-BIOSYNTHESIS-II	Heme-b-Biosynthesis	Increasing	2290.08
PWY-6121	AIR-Biosynthesis	Increasing	2294.89
PWY-5695	Purine-Degradation	Increasing	2304.61
HEMESYN2-PWY	Heme-b-Biosynthesis	Increasing	2317.78
PWY-6282	Palmitoleate-Biosynthesis	Increasing	2326.77
UBISYN-PWY	Ubiquinone-Biosynthesis	Increasing	2341.01
ILEUSYN-PWY	ISOLEUCINE-SYN	Increasing	2368.38
VALSYN-PWY	VALINE-BIOSYNTHESIS	Increasing	2368.38
PWY-7220	Adenosine-Deoxy-Denovo-Bbiosynthesis	Increasing	2373.66
PWY-7222	Guanosine-Deoxy-Denovo-Biosynthesis	Increasing	2373.66
PWY-5989	Stearate-Biosynthesis	Increasing	2398.95
TCA-GLYOX-BYPASS	TCA-VARIANTS	Increasing	2401.24
PWY-6969	TCA-VARIANTS	Increasing	2409.32
SO4ASSIM-PWY	Assimilatory-Sulfate-Reduction	Increasing	2418.31
PWY-7664	Oleate-Biosynthesis	Increasing	2420.22
PWY-5855	Ubiquinone-Biosynthesis	Increasing	2429.96
PWY-5856	Ubiquinone-Biosynthesis	Increasing	2429.96
PWY-5857	Ubiquinone-Biosynthesis	Increasing	2429.96
PWY-6708	Ubiquinone-Biosynthesis	Increasing	2429.96
PWYG-321	Fatty-acid-biosynthesis	Increasing	2570.14
PWY-5101	ISOLEUCINE-SYN	Increasing	2673.9
P105-PWY	TCA-VARIANTS	Increasing	2716.01
TCA	TCA-VARIANTS	Increasing	2906.84
PWY-5973	Unsaturated-Fatty-Acids-Biosynthesis	Increasing	2919.74
PWY-7111	Alcohol-Biosynthesis // Pyruvate-Degradation	Increasing	3072.6
PWY-7663	Unsaturated-Fatty-Acids-Biosynthesis	Increasing	3297.67
FASYN-ELONG-PWY	Fatty-acid-biosynthesis	Increasing	3304.54
FAO-PWY	Fatty-Acid-Degradation	Increasing	3870.92
PWY-7094	Fatty-acid-biosynthesis	Increasing	4218.38
PWY-3781	AEROBIC-RESPIRATION // Electron-Transfer	Increasing	6857.61

## Sheet: Table S12.6
Table S14.6 Results of Module 3 comparison between germplasm developed in the 1940-50s to the 1980s.
Module 3 Significant SIMPER Results (1940-50s compared to 1980s)
Pathways	Super Pathway	Δ across year	Mean Diff
PWY-6588	Pyruvate-Degradation	Decreasing	-2793.22
PWY-5676	Acetyl-CoA-Butyrate	Decreasing	-2520.29
PWY-5100	Pyruvate-Acetate-Fermentation // Pyruvate-Lactate-Fermentation	Decreasing	-1824.71
PWY-6895	Thiamine-Biosynthesis	Decreasing	-1902.16
PWY-5104	ISOLEUCINE-SYN	Decreasing	-1846.39
PWY-5971	Palmitate-Biosynthesis	Decreasing	-1555.04
PWY-6901	Sugars-And-Polysaccharides-Degradation	Decreasing	-1860.92
PWY-6590	Pyruvate-Degradation	Decreasing	-1515.41
ASPASN-PWY	Amino-Acid-Biosynthesis // Metabolic-Clusters	Decreasing	-1672.38
P23-PWY	Reductive-TCA-Cycles	Decreasing	-1364.15
CENTFERM-PWY	Acetyl-CoA-Butyrate // Pyruvate-Degradation	Decreasing	-1406.86
DENOVOPURINE2-PWY	Purine-Nucleotide-De-Novo-Biosynthesis	Decreasing	-1704.33
PWY-7377	Cobyrinate-diamide-Biosynthesis	Decreasing	-1301.71
PWY-5304	Sulfur-Oxidation	Decreasing	-1276.47
PWY-7003	Alcohol-Biosynthesis	Decreasing	-1141.82
HEXITOLDEGSUPER-PWY	SUGAR-ALCOHOLS-DEG	Decreasing	-1178.31
PWY-7187	Pyrimid-Deoxyribonucleot-De-Novo-Biosyn	Decreasing	-1322.4
PWY-6892	Thiazole-Biosynthesis	Decreasing	-1144.38
PWY-5507	De-Novo-Adenosylcobalamin-Biosynthesis	Decreasing	-1035.87
PRPP-PWY	Super-Pathways	Decreasing	-1245.52
GLYCOCAT-PWY	Glycan-Degradation // Glycogen-Degradation	Decreasing	-840.474
PWY-7332	UDP-Sugar-Biosynthesis	Decreasing	-943.7
P161-PWY	Acetate-Formation // Pyruvate-Ethanol-Fermentation	Decreasing	-1066
RHAMCAT-PWY	L-rhamnose-Degradation	Decreasing	-839.474
P42-PWY	Reductive-TCA-Cycles	Decreasing	-709.134
PWY-7392	DITERPENOID-SYN	Decreasing	-827.27
PWY-6737	Starch-Degradation	Decreasing	-744.733
PWY-6891	Thiazole-Biosynthesis	Decreasing	-854.693
P164-PWY	Fermentation // Purine-Degradation	Decreasing	-527.132
P381-PWY	De-Novo-Adenosylcobalamin-Biosynthesis	Decreasing	-732.386
P461-PWY	Acetate-Formation // Fermentation-to-Lactate // Pyruvate-Ethanol-Fermentation // SUGAR-ALCOHOLS-DEG	Decreasing	-751.141
ARGORNPROST-PWY	ARGININE-DEG	Decreasing	-618.041
PWY-7456	POLYSACCHARIDES-DEG	Decreasing	-661.628
PWY-6545	Metabolic-Clusters // Pyrimid-Deoxyribonucleot-De-Novo-Biosyn	Decreasing	-502.169
PWY-7013	Alcohol-Degradation // Fermentation-to-propanoate	Decreasing	-551.567
PWY-5677	Acetyl-CoA-Butyrate	Decreasing	-632.076
PWY-1861	Formaldehyde-Assimilation	Decreasing	-471.904
P162-PWY	Acetate-Formation // Acetyl-CoA-Butyrate // GLUTAMATE-DEG	Decreasing	-504.664
PWY0-845	Vitamin-B6-Biosynthesis	Decreasing	-441.281
PWY-5177	CARBOXYLATES-DEG	Decreasing	-425.962
PWY-6876	Energy-Metabolism	Decreasing	-563.032
PWY0-1415	Heme-b-Biosynthesis	Decreasing	-425.347
PWY0-1298	Pyrimidine-Degradation	Decreasing	-502.546
METH-ACETATE-PWY	METHANOGENESIS	Decreasing	-321.464
PWY-6609	Adenine-Adenosine-Salvage	Decreasing	-467.852
P125-PWY	Butanediol-Biosynthesis	Decreasing	-463.574
FUCCAT-PWY	Sugars-And-Polysaccharides-Degradation	Decreasing	-287.196
PWY-6728	Energy-Metabolism	Decreasing	-307.199
PWY-7431	AMINE-DEG	Decreasing	-293.846
RUMP-PWY	Energy-Metabolism // Formaldehyde-Oxidation	Decreasing	-236.96
POLYAMSYN-PWY	Polyamine-Biosynthesis	Decreasing	-222.209
PWY-7210	Metabolic-Clusters // Pyrimidine-Nucleotide-Salvage	Decreasing	-261.308
P441-PWY	CARBOXYLATES-DEG	Decreasing	-274.767
PWY490-3	Nitrate-Reduction	Decreasing	-492.421
PWY0-1297	NUCLEO-DEG	Decreasing	-215.767
TEICHOICACID-PWY	Teichoic-Acids-Biosynthesis	Decreasing	-284.993
KDO-NAGLIPASYN-PWY	Lipid-Biosynthesis // Lipopolysaccharide-Biosynthesis	Decreasing	-242.067
PWY-7198	Metabolic-Clusters // Pyrimid-Deoxyribonucleot-De-Novo-Biosyn	Decreasing	-191.683
PWY-621	SUCROSE-DEG	Decreasing	-255.26
PWY-6906	Chitin-Degradation	Decreasing	-203.463
PWY-5005	BIOTIN-SYN	Decreasing	-167.432
PWY-5840	Menaquinone-Biosynthesis	Decreasing	-250.76
PWY-5897	Menaquinone-Biosynthesis	Decreasing	-220.785
PWY-5898	Menaquinone-Biosynthesis	Decreasing	-220.785
PWY-5899	Menaquinone-Biosynthesis	Decreasing	-220.785
PWY-5838	Menaquinone-Biosynthesis	Decreasing	-225.418
ARG-POLYAMINE-SYN	#N/A	Decreasing	-97.358
PWY-5088	Fermentation-to-propanoate // GLUTAMATE-DEG	Decreasing	-128.012
POLYAMINSYN3-PWY	Polyamine-Biosynthesis	Decreasing	-177.687
PWY-5861	Demethylmenaquinol-8-Biosynthesis	Decreasing	-187.755
ARGDEG-PWY	ARGININE-DEG	Decreasing	-156.897
ORNARGDEG-PWY	ARGININE-DEG	Decreasing	-156.897
LPSSYN-PWY	Lipid-Biosynthesis	Decreasing	-152.004
PWY-5863	Phylloquinone-Biosynthesis	Decreasing	-159.005
FUC-RHAMCAT-PWY	Super-Pathways	Decreasing	-133.085
PWY-5837	DHNA-Biosynthesis	Decreasing	-144.322
PWY0-1296	Purine-Degradation	Decreasing	-149.561
METHGLYUT-PWY	Aldehyde-Degradation	Decreasing	-96.5696
GOLPDLCAT-PWY	GLYCEROL-DEG	Decreasing	-85.3081
PWY-7315	dTDP-Sugar-Biosynthesis	Decreasing	-55.6848
PWY0-1338	Antibiotic-Resistance // Lipopolysaccharide-Biosynthesis	Decreasing	-50.7721
ECASYN-PWY	Lipopolysaccharide-Biosynthesis	Decreasing	-75.3848
GLYCOL-GLYOXDEG-PWY	Alcohol-Degradation	Decreasing	-62.8594
P163-PWY	Acetate-Formation // Acetyl-CoA-Butyrate // LYSINE-DEG	Decreasing	-42.5216
GLYCOGENSYNTH-PWY	GLYCOGEN-BIOSYN	Decreasing	-74.3668
PWY-4722	Creatinine-Degradation	Decreasing	-31.4575
BENZCOA-PWY	AROMATIC-COMPOUNDS-DEGRADATION	Decreasing	-20.3159
PWY-5910	DITERPENOID-SYN // GGPP-Biosynthesis	Decreasing	-24.3779
PWY-922	Mevalonate-Pathways	Decreasing	-17.2214
P562-PWY	SUGAR-ALCOHOLS-DEG	Decreasing	-41.6171
PWY-7196	Pyrimidine-Nucleotide-Salvage	Decreasing	-65.9035
GALACT-GLUCUROCAT-PWY	Super-Pathways	Decreasing	-24.5012
PWY-6562	Polyamine-Biosynthesis	Increasing	43.6174
PWY-7090	UDP-Sugar-Biosynthesis	Increasing	111.067
PWY-6071	AMINE-DEG // Phenolic-Compounds-Degradation	Increasing	43.9663
PWY-5860	Demethylmenaquinol-6-Biosynthesis	Increasing	54.5503
PWY-5862	Demethylmenaquinone-Biosynthesis	Increasing	54.5503
PWY-6263	Menaquinone-Biosynthesis	Increasing	141.453
ALL-CHORISMATE-PWY	Super-Pathways	Increasing	42.9134
PWY-5741	Energy-Metabolism	Increasing	167.387
PWY-5845	Menaquinone-Biosynthesis	Increasing	83.3807
PWY-5850	Menaquinone-Biosynthesis	Increasing	83.3807
PWY-5896	Menaquinone-Biosynthesis	Increasing	83.3807
PWY-6478	GDP-Sugar-Biosynthesis	Increasing	210.318
PWY-7242	SUGAR-ACIDS-DEG	Decreasing	-16.4123
PWY-5022	4-Aminobutyraye-Degradation // Acetyl-CoA-Butyrate	Increasing	132.072
PWY-7237	SUGAR-ALCOHOLS-DEG	Increasing	312.719
GALACTUROCAT-PWY	D-Galacturonate-Degradation	Increasing	162.372
PWY-6353	Purine-Degradation	Increasing	243.764
FERMENTATION-PWY	Fermentation-to-Acids // Pyruvate-Ethanol-Fermentation	Increasing	161.13
PWY-6317	GALACTOSE-DEGRADATION	Increasing	319.3
PWY0-1241	ADP-Sugar-Biosynthesis	Increasing	504.117
PWY-6608	Guanosine-Nucleotides-Degradation	Increasing	253.057
PWY-6185	AROMATIC-COMPOUNDS-DEGRADATION	Increasing	356.446
PWY-5121	DITERPENOID-SYN // GGPP-Biosynthesis	Increasing	344.342
PWY0-321	Phenylacetate-Degradation	Increasing	465.805
THISYN-PWY	Thiamine-Biosynthesis	Increasing	400.653
PWY-5484	GLYCOLYSIS-VARIANTS	Increasing	379.152
PWY-5181	TOLUENE-DEG	Increasing	550.271
PWY-6269	B12-Salvage-From-Cobinamide	Increasing	446.678
PWY-5509	Adenosylcobamide-Biosynthesis	Increasing	454.307
PWY-5347	Methionine-De-novo-Biosynthesis	Increasing	361.856
COBALSYN-PWY	B12-Salvage-From-Cobinamide	Increasing	524.497
PWY-4984	NITROGEN-DEG	Increasing	568.059
MET-SAM-PWY	Super-Pathways	Increasing	424.682
NONOXIPENT-PWY	Pentose-Phosphate-Cycle	Increasing	536.883
PWY-6507	Sugar-Derivatives	Increasing	680.887
PWY-5384	SUCROSE-DEG	Increasing	802.079
REDCITCYC	TCA-VARIANTS	Increasing	845.035
GLYCOLYSIS	GLYCOLYSIS-VARIANTS	Increasing	585.67
ANAEROFRUCAT-PWY	Fermentation-to-Lactate	Increasing	611.086
PWY-181	Photosynthesis	Increasing	726.3
GLUCOSE1PMETAB-PWY	Sugars-And-Polysaccharides-Degradation	Increasing	891.403
ANAGLYCOLYSIS-PWY	GLYCOLYSIS-VARIANTS	Increasing	722.356
PWY-5505	GLUTAMATE-SYN // GLUTAMINE-SYN // Metabolic-Clusters	Increasing	664.307
DTDPRHAMSYN-PWY	dTDP-Sugar-Biosynthesis	Increasing	717.118
ARGSYN-PWY	ARGININE-SYN	Increasing	899.905
PWY-7400	ARGININE-SYN	Increasing	907.841
PWY-5028	HISTIDINE-DEG	Increasing	1045.34
PPGPPMET-PWY	Metabolic-Regulators	Increasing	881.022
PWY-7199	Pyrimidine-Nucleotide-Salvage	Increasing	966.314
PWY-7328	UDP-Sugar-Biosynthesis	Increasing	1098.23
PYRIDNUCSAL-PWY	NAD-SYN	Increasing	1044.63
PWY-5154	ARGININE-SYN	Increasing	1087.17
PANTOSYN-PWY	CoA-Biosynthesis // Vitamin-Biosynthesis	Increasing	998.991
PWY4FS-7	PhosphatidylglycerolBiosynthesis	Increasing	862.016
PWY4FS-8	PhosphatidylglycerolBiosynthesis	Increasing	862.016
P4-PWY	Amino-Acid-Biosynthesis	Increasing	909.226
PWY-6467	KDO-Lipid-IV-Transfer	Increasing	1150.92
PANTO-PWY	Pantothenate-Biosynthesis	Increasing	1006.84
PWY0-781	Super-Pathways	Increasing	947.547
PWY-1269	CMP-KDO-Biosynthesis // CMP-Sugar-Biosynthesis	Increasing	1243.46
GLUCONEO-PWY	Gluconeogenesis	Increasing	1018.53
HISDEG-PWY	HISTIDINE-DEG	Increasing	1315.25
PWY-6630	TYROSINE-SYN	Increasing	1197.35
PWY0-1261	Anhydromuropeptides-Recycling	Increasing	1264.52
PWY-6386	Acetylmuramoyl-Pentapeptide-Biosynthesis	Increasing	1164.63
PWY-6385	Peptidoglycan-Biosynthesis	Increasing	1171.8
SALVADEHYPOX-PWY	Adenosine-Nucleotides-Degradation	Increasing	1281.09
TRNA-CHARGING-PWY	Aminoacyl-tRNAs-Charging // Metabolic-Clusters	Increasing	1188.56
TYRFUMCAT-PWY	TYROSINE-DEG	Increasing	1415.74
PENTOSE-P-PWY	Pentose-Phosphate-Cycle	Increasing	1223.79
GLYCOLYSIS-E-D	Energy-Metabolism	Increasing	1199.86
PWY-6703	SECONDARY-METABOLITE-BIOSYNTHESIS	Increasing	1275.62
CALVIN-PWY	Autotrophic-CO2-Fixation // CARBO-BIOSYNTHESIS // Photosynthesis	Increasing	1253.25
PYRIDNUCSYN-PWY	NAD-SYN	Increasing	1251.63
PWY-6628	PHENYLALANINE-SYN	Increasing	1263.46
NAGLIPASYN-PWY	Lipid-Biosynthesis // Lipopolysaccharide-Biosynthesis	Increasing	1400.58
PWY-7200	Pyrimidine-Nucleotide-Salvage	Increasing	1334.76
COLANSYN-PWY	Carbohydrates-Biosynthesis	Increasing	1392.87
OANTIGEN-PWY	Metabolic-Clusters // SUGAR-NUCLEOTIDES	Increasing	1344.74
GLYCOLYSIS-TCA-GLYOX-BYPASS	Energy-Metabolism	Increasing	1359.75
PWY-5918	Heme-b-Biosynthesis	Increasing	1435.73
ARO-PWY	Chorismate-Biosynthesis	Increasing	1407.45
PWY-6163	Chorismate-Biosynthesis	Increasing	1415.69
BIOTIN-BIOSYNTHESIS-PWY	BIOTIN-SYN	Increasing	1487.89
PWY-6387	Acetylmuramoyl-Pentapeptide-Biosynthesis	Increasing	1425.65
PEPTIDOGLYCANSYN-PWY	Peptidoglycan-Biosynthesis	Increasing	1432.94
PWY-7221	Purine-Ribonuc-De-Novo-Biosynthesis	Increasing	1426.02
PWY-5189	Tetrapyrrole-Biosynthesis	Increasing	1516.81
PWY-2942	LYSINE-SYN	Increasing	1421.04
RIBOSYN2-PWY	Flavin-Biosynthesis	Increasing	1512.06
PWY0-1479	Nucleic-Acid-Processing	Increasing	1560.63
PWY-6123	IMP-Biosynthesis	Increasing	1508.77
PWY-6612	Folate-Biosynthesis	Increasing	1493.72
GLUTORN-PWY	L-Ornithine-Biosynthesis	Increasing	1514.43
COMPLETE-ARO-PWY	Amino-Acid-Biosynthesis	Increasing	1488.86
THRESYN-PWY	THREONINE-BIOSYNTHESIS	Increasing	1493.13
COA-PWY	CoA-Biosynthesis	Increasing	1525.42
NONMEVIPP-PWY	MEP-Pathways	Increasing	1534.26
PWY-7560	MEP-Pathways	Increasing	1534.26
PWY-6519	7-Keto-8-aminopelargonate-Biosynthesis	Increasing	1556.46
ARGSYNBSUB-PWY	ARGININE-SYN	Increasing	1564.94
PWY-5097	LYSINE-SYN	Increasing	1506.21
PWY0-1586	Peptidoglycan-Biosynthesis	Increasing	1726.7
HISTSYN-PWY	HISTIDINE-SYN	Increasing	1591.14
PWY-5188	Tetrapyrrole-Biosynthesis	Increasing	1688.51
UDPNAGSYN-PWY	UDP-NAc-Glucosamine-Biosynthesis	Increasing	1639.41
FOLSYN-PWY	Folate-Biosynthesis	Increasing	1637.13
LEU-DEG2-PWY	LEUCINE-DEG	Increasing	1738.14
PWY-7219	Purine-Ribonuc-De-Novo-Biosynthesis	Increasing	1664.13
TRPSYN-PWY	TRYPTOPHAN-BIOSYNTHESIS	Increasing	1675.85
DAPLYSINESYN-PWY	LYSINE-SYN	Increasing	1683.02
PWY-7197	Metabolic-Clusters // Pyrimidine-Nucleotide-Salvage	Increasing	1671.6
HSERMETANA-PWY	Methionine-De-novo-Biosynthesis	Increasing	1699.9
PWY-7208	Pyrimidine-Nucleotide-Salvage	Increasing	1704.63
POLYISOPRENSYN-PWY	Polyprenyl-Biosynthesis	Increasing	1729.49
SER-GLYSYN-PWY	Amino-Acid-Biosynthesis	Increasing	1702.75
PWY-3001	ISOLEUCINE-SYN	Increasing	1702.16
X1CMET2-PWY	#N/A	Increasing	1756.8
PWY0-166	Pyrimid-Deoxyribonucleot-De-Novo-Biosyn	Increasing	1756.13
FASYN-INITIAL-PWY	Fatty-acid-biosynthesis	Increasing	1780.66
PWY-6700	Nucleic-Acid-Processing	Increasing	1834.88
PWY-7228	Purine-Nucleotide-De-Novo-Biosynthesis	Increasing	1831.39
PWY-6125	Purine-Nucleotide-De-Novo-Biosynthesis	Increasing	1846.25
PWY-841	Purine-Nucleotide-De-Novo-Biosynthesis	Increasing	1875.34
PWY-7234	IMP-Biosynthesis	Increasing	1916.88
PWY-5345	Methionine-De-novo-Biosynthesis	Increasing	1937.38
PWY-7323	GDP-Sugar-Biosynthesis	Increasing	1938.59
PWY-5686	UMP-Biosynthesis	Increasing	1907.29
PWY-7539	6-HM-Dihydropterin-PP-Biosynthesis	Increasing	1951.15
PWY-5659	GDP-Sugar-Biosynthesis	Increasing	1894.71
PWY-6147	6-HM-Dihydropterin-PP-Biosynthesis	Increasing	1948.25
PWY-7229	Purine-Nucleotide-De-Novo-Biosynthesis	Increasing	1936.64
PWY-7184	Metabolic-Clusters // Pyrimid-Deoxyribonucleot-De-Novo-Biosyn	Increasing	1937.91
PWY-6126	Purine-Nucleotide-De-Novo-Biosynthesis	Increasing	1945.28
PWY-6897	Thiamin-Salvage	Increasing	2028.83
PWY0-162	Pyrimid-Ribonucleot-De-Novo-Biosyn	Increasing	1997.23
PHOSLIPSYN-PWY	Phospholipid-Biosynthesis	Increasing	1963.89
PWY-5920	Heme-b-Biosynthesis	Increasing	2119.89
PWY-5913	TCA-VARIANTS	Increasing	2058.66
PWY-5103	ISOLEUCINE-SYN	Increasing	2000.45
PWY-7211	Pyrimid-Deoxyribonucleot-De-Novo-Biosyn	Increasing	2073.75
BRANCHED-CHAIN-AA-SYN-PWY	Amino-Acid-Biosynthesis	Increasing	2069.39
GLYOXYLATE-BYPASS	Energy-Metabolism	Increasing	2162.8
PWY-6122	AIR-Biosynthesis	Increasing	2185.85
PWY-6277	AIR-Biosynthesis	Increasing	2185.85
P108-PWY	Pyruvate-Propanoate-Fermentation	Increasing	2280.11
PWY-5667	CDP-diacylglycerol-Biosynthesis	Increasing	2103.85
PWY0-1319	CDP-diacylglycerol-Biosynthesis	Increasing	2103.85
SULFATE-CYS-PWY	Sulfur-Metabolism	Increasing	2219.01
PWY0-862	5Z-Dodec-5-enoate-Biosynthesis	Increasing	2158.5
HEME-BIOSYNTHESIS-II	Heme-b-Biosynthesis	Increasing	2277.04
PWY-6121	AIR-Biosynthesis	Increasing	2272.88
PWY-5695	Purine-Degradation	Increasing	2310
HEMESYN2-PWY	Heme-b-Biosynthesis	Increasing	2279.91
PWY-6282	Palmitoleate-Biosynthesis	Increasing	2209.36
UBISYN-PWY	Ubiquinone-Biosynthesis	Increasing	2322.94
ILEUSYN-PWY	ISOLEUCINE-SYN	Increasing	2183.21
VALSYN-PWY	VALINE-BIOSYNTHESIS	Increasing	2183.21
PWY-7220	Adenosine-Deoxy-Denovo-Bbiosynthesis	Increasing	2289.66
PWY-7222	Guanosine-Deoxy-Denovo-Biosynthesis	Increasing	2289.66
PWY-5989	Stearate-Biosynthesis	Increasing	2270.67
TCA-GLYOX-BYPASS	TCA-VARIANTS	Increasing	2329.44
PWY-6969	TCA-VARIANTS	Increasing	2403.35
SO4ASSIM-PWY	Assimilatory-Sulfate-Reduction	Increasing	2429.9
PWY-7664	Oleate-Biosynthesis	Increasing	2307.2
PWY-5855	Ubiquinone-Biosynthesis	Increasing	2373.96
PWY-5856	Ubiquinone-Biosynthesis	Increasing	2373.96
PWY-5857	Ubiquinone-Biosynthesis	Increasing	2373.96
PWY-6708	Ubiquinone-Biosynthesis	Increasing	2373.96
PWYG-321	Fatty-acid-biosynthesis	Increasing	2448.37
PWY-5101	ISOLEUCINE-SYN	Increasing	2482.66
P105-PWY	TCA-VARIANTS	Increasing	2666.51
TCA	TCA-VARIANTS	Increasing	2875.41
PWY-5973	Unsaturated-Fatty-Acids-Biosynthesis	Increasing	2813.16
PWY-7111	Alcohol-Biosynthesis // Pyruvate-Degradation	Increasing	2827.52
PWY-7663	Unsaturated-Fatty-Acids-Biosynthesis	Increasing	3148.04
FASYN-ELONG-PWY	Fatty-acid-biosynthesis	Increasing	3126
FAO-PWY	Fatty-Acid-Degradation	Increasing	3596.9
PWY-7094	Fatty-acid-biosynthesis	Increasing	3959.23
PWY-3781	AEROBIC-RESPIRATION // Electron-Transfer	Increasing	6764.6
